# Supplementary material for: Genetic Diversity and Population Structure Analysis of European Hexaploid Bread Wheat (Triticum aestivum L.) Varieties
Source: PLoS One. 2014 Apr 9;9(4):e94000. doi: 10.1371/journal.pone.0094000 (PMC3981729; doi:10.1371/journal.pone.0094000)
Supplement: Dataset S1 — Excel file showing the raw genotyping results. (XLSX) [file pone.0094000.s011.xlsx]

## Sheet: Meta
				DArT markers are biallelic dominant markers. Each marker is scored for each sample: 0, 1, or -. The "-" stands for missing data: the marker could not be reliably scored for that sample.
		Exported metacolumns:
		MarkerName:		Should be used for all publications and reports
		Chromosome:		Tentative assignement based on many well-curated genetic maps, built and analysed by our team.
		P:		An ANOVA based estimate of marker quality, which reflects how well the two phases (Present = 1 vs Absent = 0) of the marker are separated in this dataset. From our experience, markers with P value above 80 are scored very reliably. We are now reporting markers with lower P value since many could be mapped, but they may contain more scoring errors. Because P is based on ANOVA, it is not an appropr…
		Reproducibility:		Measure in % how reproducible the scoring for replicated samples is. (100 means 100% reproducible). A small number of markers were also analysed in duplicate.
		CallRate:		Percentage of valid scores in all possible scores for a marker
		PIC:		Polymorphism information content (PIC): a maximum of 0.5 when a marker scores 50% 0 and 50% 1
		OneRatio:		Number of score 1 divided by number of scores.
		Comments:		Only one of the samples failed the analysis and all technical parameters (call rate and reproducibility) for the remaining samples are around our service average.

## Sheet: Genotyping
*	*	*	*	*	*	*	*	1	1	1	1	1	1	1	1	1	1	1	1	1	1	1	1	1	1	1	1	1	1	1	1	1	1	1	1	1	1	1	1	1	1	1	1	1	1	1	1	1	1
*	*	*	*	*	*	*	*	A	B	C	D	E	F	G	H	A	B	C	D	E	F	G	H	A	B	C	D	E	F	G	H	A	B	C	D	E	F	G	H	A	B	C	D	E	F	G	H	A	B
*	*	*	*	*	*	*	*	1	1	1	1	1	1	1	1	2	2	2	2	2	2	2	2	3	3	3	3	3	3	3	3	4	4	4	4	4	4	4	4	5	5	5	5	5	5	5	5	6	6
CloneID	MarkerName	Chromosome	P	Reproducibility	CallRate	PIC	OneRatio	Alchemy	Flair	Jensen	Mulan	Sagnitzer	Tulsa	Amundsen	Arpadhalom	Ambition	Florett	Kosack	MV 12	Santiago	Vega	Foxtrott	Aida	Bravur	Florio	Kranich	MV 15	Skagen	Vip	Kepler	Jao-Czin	Brigadier	Gedser	Kredo	MV 17	Solist	Visir	Grommit	Versailles 24	Bristol	Genius	Lear	Nakssov	Stava	Warrior	Abba	Beke	Certo	GK Csonger
115602	wPt-7872	1A	64.9865	100	98.925	0.043	0.022	0	0	0	0	0	0	0	0	0	0	0	0	0	0	0	0	0	0	0	0	0	0	0	0	0	0	0	0	0	0	0	0	0	0	0	0	0	0	0	0	0	0
376076	wPt-6993	1A	80.6016	100	100	0.102	0.054	0	0	0	0	0	0	0	0	0	1	0	0	0	0	0	0	0	0	0	0	0	0	0	0	0	0	0	0	0	0	0	0	0	0	0	0	0	0	0	0	0	0
119519	wPt-2150	1A	84.7641	100	100	0.139	0.075	0	0	0	0	0	0	0	0	0	0	0	0	0	0	0	0	0	0	0	0	0	0	0	0	1	0	0	0	0	0	0	1	0	0	0	0	0	0	0	0	0	0
668205	wPt-668205	1A	74.0821	100	96.774	0.162	0.089	0	0	0	0	0	0	0	0	0	0	0	0	0	0	0	0	0	0	0	0	0	0	0	0	-	0	0	0	0	0	0	0	-	0	0	0	0	0	0	0	0	1
732616	wPt-732616	1A	95.1604	100	92.473	0.169	0.093	0	0	0	0	0	0	0	1	0	0	0	0	0	1	0	0	0	-	-	0	0	0	0	0	0	0	0	0	0	0	0	0	0	0	0	0	0	0	0	0	0	-
345566	wPt-7339	1A	79.2051	100	100	0.192	0.108	0	0	0	0	0	0	0	1	0	0	0	0	0	0	0	0	0	0	0	0	1	0	0	0	0	0	0	0	0	0	1	0	0	0	0	0	0	0	0	0	0	1
345638	wPt-1418	1A	63.9331	100	96.774	0.215	0.122	0	0	0	0	1	0	0	0	0	0	0	0	0	1	0	0	0	0	0	0	0	0	0	0	0	0	0	0	0	-	0	-	0	0	0	0	0	0	0	0	0	0
664778	wPt-664778	1A	84.6793	100	98.925	0.227	0.13	0	0	0	0	0	0	0	1	1	0	0	0	0	0	0	0	0	1	1	0	0	1	0	1	0	0	0	-	0	0	0	0	0	0	0	0	0	0	1	0	0	0
741357	wPt-741357	1A	88.7763	100	97.849	0.229	0.132	0	0	0	0	0	0	0	1	1	0	0	0	0	0	0	0	0	1	1	0	0	1	0	1	0	0	0	-	0	0	0	0	0	0	0	0	0	0	1	0	0	0
734107	wPt-734107	1A	95.527	100	100	0.24	0.14	0	0	0	0	0	0	0	1	0	0	0	0	0	1	0	0	0	1	0	0	0	0	0	0	0	0	0	0	0	0	0	0	0	0	0	0	0	0	0	1	0	1
669499	wPt-669499	1A	70.6775	100	92.473	0.24	0.14	0	0	0	-	-	0	0	1	0	0	1	0	0	0	0	0	0	0	0	0	0	0	0	0	0	0	0	0	0	1	0	-	0	0	0	0	1	0	0	0	-	1
378601	wPt-4676	1A	88.9498	100	98.925	0.243	0.141	0	0	0	0	0	0	0	1	1	0	0	0	0	0	0	0	0	1	1	0	0	1	0	1	0	0	0	1	0	0	0	0	0	0	0	0	0	0	1	0	0	0
667252	wPt-667252	1A	94.1894	100	93.548	0.254	0.149	0	0	0	0	1	0	0	0	0	0	1	0	0	0	0	0	0	0	0	0	1	0	0	0	0	0	0	0	0	0	1	-	0	1	0	0	1	0	0	0	0	1
733904	wPt-733904	1A	94.0139	100	98.925	0.258	0.152	0	0	0	0	1	0	0	0	0	0	1	0	0	0	0	0	0	0	0	0	1	0	0	0	0	0	0	0	0	0	1	1	0	1	0	0	1	0	0	0	0	1
116858	wPt-2847	1A	92.8017	100	97.849	0.26	0.154	0	0	0	0	1	0	0	0	0	0	1	0	0	0	0	0	0	0	0	0	1	0	0	0	0	0	0	0	0	0	1	1	0	1	0	0	1	0	0	0	0	1
733811	wPt-733811	1A	92.4727	100	94.624	0.268	0.159	0	0	0	0	1	0	0	0	0	0	-	0	0	-	0	0	0	0	0	0	1	0	0	0	0	0	0	0	0	0	1	1	0	1	0	0	1	0	0	0	0	1
378616	wPt-7147	1A	95.5097	100	100	0.271	0.161	0	0	0	0	0	0	0	1	0	0	0	0	0	1	0	0	0	1	1	0	0	0	0	0	0	0	0	0	0	0	0	0	0	0	0	0	0	0	0	0	0	1
730885	wPt-730885	1A	94.9677	100	100	0.271	0.161	0	0	0	0	1	0	0	0	0	0	1	0	0	0	0	0	0	0	0	0	1	0	0	0	0	0	0	0	0	0	1	1	0	1	0	0	1	0	0	0	0	1
345672	wPt-4408	1A	94.4008	100	100	0.271	0.161	0	0	0	0	1	0	0	0	0	0	1	0	0	0	0	0	0	0	0	0	1	0	0	0	0	0	0	0	0	0	1	1	0	1	0	0	1	0	0	0	0	1
345838	wPt-9938	1A	92.2805	100	100	0.271	0.161	0	0	0	0	1	0	0	0	0	0	1	0	0	0	0	0	0	0	0	0	1	0	0	0	0	0	0	0	0	0	1	1	0	1	0	0	1	0	0	0	0	1
311484	wPt-5660	1A	89.1527	100	98.925	0.273	0.163	0	0	0	0	1	0	0	0	0	0	1	0	0	0	0	0	0	0	0	0	1	0	0	0	0	0	0	0	0	0	1	1	0	1	0	0	1	0	0	0	0	1
344950	wPt-1924	1A	73.7114	99.1666	95.699	0.295	0.18	0	0	0	-	1	1	0	0	0	0	1	0	0	0	0	1	0	0	0	0	0	0	1	0	0	0	0	1	0	0	0	0	1	1	0	1	1	0	0	1	0	0
115547	wPt-3698	1A	90.7026	100	97.849	0.304	0.187	0	0	0	0	0	0	0	1	0	0	0	0	0	1	0	1	0	0	1	0	0	0	0	1	1	0	0	0	0	0	0	0	1	0	0	0	0	0	0	1	0	0
665725	wPt-665725	1A	77.7286	97.6923	93.548	0.314	0.195	0	0	0	0	0	0	0	0	0	0	0	1	0	1	0	0	0	1	1	1	0	0	0	1	0	0	0	1	0	-	0	0	0	0	0	0	0	0	0	1	0	0
304080	wPt-8172	1A	91.4786	100	98.925	0.315	0.196	0	0	0	0	1	0	0	1	0	0	0	0	0	1	0	1	0	1	0	0	0	0	0	1	1	0	0	-	0	0	0	0	1	0	0	0	0	0	0	1	0	0
378503	wPt-4177	1A	82.6152	96.9231	98.925	0.315	0.196	0	0	0	0	0	0	0	0	1	1	0	0	0	0	0	0	1	0	1	0	0	1	0	0	1	0	0	0	0	0	0	1	0	0	0	0	0	1	1	0	0	0
63535	wPt-5577	1A	68.0108	99.0385	92.473	0.317	0.198	0	0	0	-	1	0	0	1	0	0	0	1	0	0	0	-	-	0	0	1	0	0	0	1	0	0	0	0	0	0	0	-	0	0	0	0	0	0	0	0	0	0
730408	wPt-730408	1A	93.7545	100	96.774	0.32	0.2	0	0	0	0	0	0	0	1	0	0	0	0	0	1	0	1	0	0	1	0	0	0	0	1	1	0	0	0	0	0	0	0	1	0	0	0	0	0	0	1	0	0
667180	wPt-667180	1A	88.3722	100	100	0.325	0.204	0	0	0	0	0	0	0	0	1	1	0	0	0	0	0	0	1	0	1	0	0	1	0	0	1	0	0	0	0	0	0	1	0	0	0	0	0	1	1	0	0	0
116913	wPt-2527	1A	90.7323	100	100	0.35	0.226	0	1	0	0	0	0	0	1	1	0	0	0	1	1	0	0	1	0	1	0	0	1	0	0	0	1	1	0	0	0	0	0	0	0	0	0	0	1	1	0	0	0
671483	wPt-671483	1A	83.7434	100	96.774	0.38	0.256	1	0	1	0	0	0	-	0	0	0	1	0	1	0	0	0	0	0	0	0	0	0	1	0	0	0	1	0	0	-	0	1	1	0	0	0	0	1	1	0	0	0
665259	wPt-665259	1A	82.6124	97.6281	94.624	0.386	0.261	1	0	1	0	0	0	1	0	0	0	1	0	1	0	0	0	-	0	0	0	0	0	1	0	0	0	1	0	0	-	0	1	1	0	0	0	0	-	1	0	0	0
119768	wPt-3347	1A	87.1057	100	100	0.393	0.269	1	0	0	1	0	0	1	0	0	0	0	0	0	0	0	0	0	1	0	0	1	0	0	0	0	0	0	0	0	0	1	0	0	1	0	1	0	0	0	0	0	1
734054	wPt-734054	1A	85.9047	100	95.699	0.394	0.27	0	1	0	1	0	1	1	0	0	0	0	0	0	0	1	0	1	0	0	0	0	0	1	0	1	0	0	0	0	0	0	1	0	1	0	1	0	0	1	0	-	0
666424	wPt-666424	1A	91.7515	100	97.849	0.399	0.275	1	0	0	1	0	0	1	0	0	0	0	0	0	0	0	0	0	1	0	0	1	0	0	0	0	0	0	0	0	-	1	0	0	1	0	1	0	0	0	0	0	1
730136	wPt-730136	1A	90.7544	100	97.849	0.399	0.275	1	0	0	1	0	0	1	0	0	0	-	0	0	0	0	0	0	1	0	0	1	0	0	0	0	0	0	0	0	0	1	0	0	1	0	1	0	0	0	0	0	1
381049	wPt-3560	1A	76.5872	100	96.774	0.401	0.278	0	1	0	1	0	1	1	0	0	0	0	0	0	0	1	0	1	0	0	0	0	0	1	0	1	0	0	0	0	0	-	1	1	1	0	1	0	0	1	0	0	0
116054	wPt-0432	1A	85.8923	100	93.548	0.437	0.322	0	0	0	1	1	1	0	1	0	0	0	0	0	1	0	1	0	1	1	0	1	0	0	1	0	1	1	0	0	0	0	0	1	0	1	-	0	0	0	0	1	-
666269	wPt-666269	1A	77.6616	100	92.473	0.439	0.326	0	1	0	0	1	1	-	1	0	-	0	0	0	1	-	0	1	0	1	0	0	0	0	1	0	-	0	1	0	1	0	0	0	0	0	0	0	0	0	1	-	0
379093	wPt-4065	1A	87.9791	100	97.849	0.442	0.33	0	0	0	1	1	1	0	1	0	0	0	0	0	1	0	1	0	1	1	0	1	0	0	1	0	1	1	0	0	0	0	0	1	0	1	1	0	0	0	0	1	1
378271	wPt-4801	1A	89.3092	100	100	0.444	0.333	0	0	0	0	1	1	0	1	1	0	0	1	0	0	0	0	0	1	0	1	0	0	0	0	0	0	0	1	0	1	0	0	0	1	0	0	0	0	0	0	1	1
665613	wPt-665613	1A	78.1115	100	98.925	0.447	0.337	0	1	0	0	1	1	0	1	0	1	0	-	0	1	1	0	1	0	1	0	0	0	0	1	0	0	0	1	0	1	0	0	0	0	0	0	0	0	0	1	1	0
115315	wPt-2872	1A	80.5056	100	97.849	0.456	0.352	0	1	0	0	1	1	0	1	0	1	0	0	0	1	1	0	1	0	1	0	0	0	0	1	0	0	0	1	0	1	0	0	0	0	0	0	0	0	0	1	1	0
665784	wPt-665784	1A	80.1307	100	97.849	0.456	0.352	0	1	0	0	1	1	0	1	0	1	0	0	0	1	1	0	1	0	1	0	0	0	0	1	0	0	-	1	0	1	0	0	0	0	0	0	0	0	0	1	-	0
734027	wPt-734027	1A	93.3188	100	97.849	0.478	0.396	0	1	1	0	0	0	0	0	0	1	0	0	1	0	1	1	1	0	0	0	0	0	0	0	0	1	1	0	0	0	0	0	1	0	1	0	0	1	0	0	1	1
743331	wPt-743331	1A	79.6082	100	83.871	0.495	0.449	0	1	-	1	1	0	0	1	1	-	0	1	1	-	0	0	0	1	0	1	0	0	0	0	1	0	-	1	-	0	1	1	1	-	1	1	0	1	0	1	0	0
116212	wPt-7030	1A	87.3172	100	93.548	0.5	0.506	1	1	1	1	1	0	1	0	0	1	0	0	1	0	1	1	0	1	0	1	1	0	0	1	0	0	1	-	1	0	0	0	0	0	1	1	0	1	1	1	0	1
116188	wPt-4765	1A	87.4934	100	94.624	0.5	0.511	1	1	1	1	1	0	1	0	0	1	0	0	1	0	1	1	0	1	0	1	1	0	0	1	0	0	1	-	1	0	0	0	0	0	1	1	0	1	1	1	0	1
374068	wPt-6280	1A	82.4048	100	97.849	0.499	0.516	1	1	1	1	1	0	1	1	1	0	0	1	0	1	0	0	0	1	1	1	1	1	0	0	0	0	0	0	1	1	1	1	0	0	1	0	0	-	1	1	0	1
378385	wPt-8797	1A	79.099	100	92.473	0.496	0.547	-	0	1	1	0	1	0	0	1	1	0	1	0	1	0	0	1	0	1	1	1	1	0	-	1	1	0	1	1	1	1	0	0	1	0	1	0	0	0	1	1	1
345382	wPt-0258	1A	76.9257	100	92.473	0.496	0.547	0	0	-	1	-	1	-	-	0	1	-	1	0	1	0	1	0	1	1	1	1	0	0	1	1	-	1	1	0	0	0	0	0	1	1	1	1	0	0	1	1	1
666537	wPt-666537	1A	82.5856	100	97.849	0.495	0.549	1	0	1	1	0	0	1	-	0	1	1	1	1	0	0	1	0	0	0	1	1	0	1	1	0	1	1	0	0	1	1	0	1	1	1	1	1	1	0	0	0	0
731843	wPt-731843	1A	87.767	100	98.925	0.494	0.554	0	1	1	0	0	1	0	1	0	0	1	0	1	1	0	1	0	0	0	1	0	0	1	1	1	1	1	1	1	0	0	1	-	0	1	0	1	0	0	1	1	0
304915	wPt-9429	1A	89.6076	100	96.774	0.494	0.556	0	1	0	1	1	1	0	1	1	0	1	0	0	1	1	1	0	1	1	1	0	0	1	1	1	0	0	0	0	0	0	0	1	1	0	1	1	1	0	1	1	1
671698	wPt-671698	1A	89.5473	100	95.699	0.492	0.562	0	1	1	0	0	1	0	1	0	0	1	0	1	-	1	1	0	0	0	1	0	0	1	1	1	1	1	1	1	0	0	1	1	0	1	0	1	0	0	1	1	0
664972	wPt-664972	1A	90.7127	100	96.774	0.491	0.567	1	1	1	0	1	1	1	0	1	1	0	0	1	1	1	1	1	0	0	0	0	0	0	0	0	0	1	0	1	0	1	1	1	1	1	0	0	1	1	1	1	0
664968	wPt-664968	1A	89.9801	100	94.624	0.491	0.568	1	1	1	0	1	1	1	0	1	1	0	0	1	1	1	1	1	0	0	0	0	0	0	0	-	0	1	0	1	0	1	1	1	1	1	0	0	1	1	1	1	0
408336	wPt-7326	1A	84.5141	100	95.699	0.489	0.573	1	-	1	1	0	0	-	-	1	1	1	0	0	1	-	1	1	0	1	0	1	1	1	0	0	0	0	0	0	0	1	0	1	1	0	1	1	0	1	1	1	0
730618	wPt-730618	1A	87.4528	100	93.548	0.489	0.575	1	0	1	1	0	1	1	-	0	1	1	1	1	0	0	1	0	0	0	1	1	0	1	1	0	1	1	-	0	1	1	0	1	1	1	1	1	1	0	0	0	0
664666	wPt-664666	1A	89.0262	100	93.548	0.489	0.575	1	1	1	0	1	1	1	0	1	1	0	0	1	-	1	1	1	0	0	0	0	0	0	0	-	0	1	0	1	0	1	1	1	1	1	0	0	1	1	1	1	0
734078	wPt-734078	1A	92.1635	100	98.925	0.488	0.576	1	1	1	-	0	0	1	0	1	1	1	0	0	1	1	1	1	0	1	0	1	1	1	0	0	0	0	0	0	0	1	0	1	1	0	1	1	0	1	1	1	0
664586	wPt-664586	1A	86.5356	100	98.925	0.488	0.576	0	1	1	0	0	1	0	0	0	1	1	0	1	0	1	1	1	0	0	1	0	0	1	1	0	1	1	1	1	0	0	0	1	0	1	0	1	1	0	0	1	1
731282	wPt-731282	1A	86.5821	100	96.774	0.488	0.578	1	1	1	0	1	1	1	0	1	1	0	0	1	1	1	1	1	0	0	0	0	0	0	0	-	0	1	0	1	0	1	1	1	1	1	0	0	1	1	1	1	0
116863	wPt-6709	1A	89.8494	100	97.849	0.486	0.582	1	0	1	1	0	1	1	1	0	1	1	1	1	0	0	1	0	0	0	1	1	0	1	1	0	1	1	-	0	1	1	0	1	1	1	1	1	1	0	0	0	0
734000	wPt-734000	1A	88.9981	100	97.849	0.486	0.582	1	0	1	1	0	1	1	1	0	1	1	1	1	0	0	1	0	0	0	1	1	0	1	1	0	1	1	-	0	1	1	0	1	1	1	1	1	1	0	0	0	0
732520	wPt-732520	1A	88.3715	100	97.849	0.486	0.582	1	0	1	1	0	1	1	-	0	1	1	1	1	0	0	1	0	0	0	1	1	0	1	1	0	1	1	1	0	1	1	0	1	1	1	1	1	1	0	0	0	0
667458	wPt-667458	1A	81.8418	96.8589	93.548	0.485	0.586	0	1	1	0	0	1	0	-	0	1	1	0	1	0	1	1	1	0	0	1	0	0	1	1	0	1	1	1	1	0	-	0	1	0	1	0	1	1	-	0	1	1
304991	wPt-4666	1A	92.1901	100	97.849	0.483	0.593	0	1	1	0	0	1	0	0	0	1	1	0	1	0	1	1	1	0	0	1	0	0	1	1	0	1	1	1	1	-	0	0	1	0	1	0	1	1	0	0	1	1
377889	wPt-3198	1A	88.1664	100	92.473	0.483	0.593	1	0	1	1	0	1	1	-	0	1	1	1	1	0	0	1	0	0	0	1	1	0	1	1	0	1	1	-	0	1	1	-	1	1	1	1	1	1	0	0	0	0
115300	wPt-6122	1A	89.2519	100	98.925	0.481	0.598	0	1	1	0	0	1	0	0	0	1	1	0	1	0	1	1	1	0	0	1	0	0	1	1	0	1	1	1	1	1	0	0	1	0	1	0	1	1	0	0	1	1
744290	wPt-744290	1A	77.4696	100	95.699	0.477	0.607	0	1	1	0	1	1	0	1	1	1	1	1	1	-	0	1	0	0	1	1	0	1	1	1	-	1	1	1	1	0	0	1	1	1	0	1	1	1	1	1	0	1
667172	wPt-667172	1A	93.7068	100	98.925	0.466	0.63	1	0	1	0	1	0	0	1	1	1	1	1	1	1	0	1	1	1	1	1	1	1	0	1	0	1	1	1	0	0	0	0	1	0	1	0	1	1	0	1	1	1
668236	wPt-668236	1A	92.114	100	98.925	0.466	0.63	1	0	1	0	1	0	0	1	1	1	1	1	1	1	0	1	1	1	1	1	1	1	0	1	0	1	1	1	0	0	0	0	1	0	1	0	1	1	0	1	1	1
729972	wPt-729972	1A	86.8623	100	97.849	0.462	0.637	0	1	1	-	1	1	0	1	0	0	1	1	1	1	1	1	0	0	0	1	0	0	1	0	-	1	1	1	1	1	0	1	1	0	1	0	1	0	0	1	1	0
731617	wPt-731617	1A	77.6068	100	90.323	0.459	0.643	0	1	0	1	0	1	0	1	1	1	1	1	0	0	-	-	1	1	1	1	0	0	0	1	1	0	0	1	1	1	0	-	1	1	0	1	1	0	0	0	1	1
744902	wPt-744902	1A	75.836	97.6923	90.323	0.459	0.643	0	1	1	0	-	1	0	1	1	1	-	1	-	-	0	0	0	1	1	1	0	1	1	1	0	1	1	1	1	0	0	1	1	1	0	1	1	-	1	1	0	1
115497	wPt-6074	1A	91.1478	100	98.925	0.447	0.663	1	1	1	1	0	0	1	0	0	1	1	0	1	0	1	1	1	0	1	0	1	1	1	1	1	1	1	0	1	1	1	1	1	0	1	1	0	1	1	1	0	0
667984	wPt-667984	1A	81.9097	99.2308	95.699	0.447	0.663	1	1	1	1	0	0	1	0	0	1	-	0	1	-	1	1	1	0	1	0	1	1	1	1	1	1	1	0	1	1	1	1	1	0	1	1	0	1	1	1	0	0
732946	wPt-732946	1A	79.9079	100	88.172	0.442	0.671	0	1	0	1	0	1	0	-	1	-	1	1	0	0	-	1	1	1	1	1	0	0	0	1	-	0	0	1	1	1	0	-	1	1	0	1	1	0	0	0	1	1
119960	wPt-3904	1A	77.552	100	94.624	0.434	0.682	1	1	1	0	0	1	1	0	1	0	0	1	1	1	1	1	0	1	1	1	1	1	1	1	1	1	1	1	-	0	1	1	1	1	1	0	0	1	1	1	0	0
667260	wPt-667260	1A	85.4031	100	95.699	0.404	0.719	1	0	1	0	1	0	0	1	1	1	1	1	1	1	0	0	0	1	1	1	1	1	0	1	0	1	1	1	1	1	1	0	1	0	1	0	1	1	0	1	1	1
672089	wPt-672089	1A	80.4335	100	96.774	0.401	0.722	1	1	1	1	0	1	0	0	1	1	1	0	0	1	1	1	1	0	1	0	1	1	1	0	1	-	0	0	1	1	1	1	1	1	0	1	1	0	1	1	1	0
116860	wPt-6654	1A	82.8301	98.4615	96.774	0.391	0.733	1	1	1	1	0	1	1	0	1	-	1	1	1	0	1	0	0	1	1	0	1	1	1	0	1	1	1	1	-	0	1	1	1	1	1	1	1	0	-	0	1	0
665228	wPt-665228	1A	75.2751	100	94.624	0.386	0.739	1	1	1	1	0	1	-	0	1	1	1	0	0	1	1	1	1	0	1	0	1	1	1	0	1	-	0	1	1	-	1	1	1	1	0	1	1	0	1	1	1	0
119807	wPt-5776	1A	80.563	96.9231	97.849	0.378	0.747	-	0	1	0	0	1	1	1	0	1	1	1	1	1	0	0	1	1	0	1	0	1	1	0	0	1	1	0	1	1	1	1	0	1	1	1	1	1	1	1	1	0
734285	wPt-734285	1A	85.8426	100	86.022	0.32	0.8	1	1	1	1	0	1	1	1	1	1	0	1	1	0	1	1	1	0	0	1	1	1	1	1	1	1	1	1	1	1	-	0	-	-	1	1	0	1	1	1	1	0
115833	wPt-2497	1A	79.6732	100	100	0.312	0.806	1	1	1	1	0	1	1	1	1	1	0	1	1	0	1	1	1	0	0	1	1	1	1	1	1	1	1	1	1	1	1	0	1	1	1	1	0	1	1	1	1	0
732717	wPt-732717	1A	81.7512	100	96.774	0.306	0.811	1	1	1	1	0	1	1	1	1	1	0	1	1	0	1	1	1	0	0	1	1	1	1	1	1	1	1	1	1	1	1	0	1	1	1	1	0	1	1	1	1	0
669800	wPt-669800	1A	83.4481	100	91.398	0.306	0.812	1	1	1	1	0	1	-	1	1	1	0	1	1	0	1	1	1	0	0	1	1	1	1	1	1	1	1	1	1	1	-	0	1	1	1	1	0	1	1	1	-	0
119593	wPt-5274	1A	83.719	100	92.473	0.303	0.814	1	1	1	1	0	1	1	1	1	1	0	1	1	0	1	1	1	0	0	1	1	1	1	1	1	1	1	1	1	-	-	0	1	1	1	1	0	1	1	1	-	0
669294	wPt-669294	1A	82.1972	100	92.473	0.303	0.814	1	1	1	1	0	1	1	1	1	1	0	1	1	0	1	1	1	0	0	1	1	1	1	1	1	1	1	1	1	1	1	0	1	-	1	1	0	1	1	1	-	0
345054	wPt-0769	1A	81.9022	100	94.624	0.298	0.818	1	1	1	1	0	1	1	1	1	1	0	1	1	0	1	1	1	0	0	1	1	1	1	1	1	1	1	1	1	1	1	0	1	1	1	1	0	1	1	1	-	0
116929	wPt-7567	1A	74.4804	100	97.849	0.29	0.824	1	1	1	0	1	1	1	1	1	1	0	1	1	0	0	1	1	0	1	1	1	1	0	0	0	0	1	1	1	1	1	1	1	1	1	1	0	1	1	1	0	1
666087	wPt-666087	1A	75.1525	100	97.849	0.29	0.824	1	1	1	1	0	1	1	1	1	1	0	1	1	0	1	1	1	0	0	1	1	1	1	1	1	1	1	1	1	1	1	0	1	1	1	1	0	1	1	1	1	0
730902	wPt-730902	1A	90.4294	100	84.946	0.221	0.873	1	1	1	1	0	1	1	1	1	1	1	1	1	0	1	1	1	0	0	1	1	1	1	1	1	1	1	1	-	1	-	1	1	1	1	1	1	1	1	1	-	0
376404	wPt-5367	1A	65.4323	97.1154	97.849	0.213	0.879	1	1	1	1	1	0	1	0	1	1	1	1	1	1	0	1	1	1	1	1	1	1	1	1	1	1	1	1	1	1	1	1	1	1	1	1	1	1	1	1	1	0
378619	wPt-0497	1A	81.4467	99.2308	91.398	0.208	0.882	1	1	1	1	0	1	1	-	1	1	-	1	1	0	1	1	1	0	0	1	1	1	1	1	1	1	1	1	1	1	-	-	1	1	1	1	-	1	1	1	1	0
377925	wPt-1010	1A	84.8544	100	96.774	0.198	0.889	1	1	1	1	0	1	1	1	1	1	1	1	1	0	1	1	1	0	0	1	1	1	1	1	1	1	1	1	1	1	-	1	1	1	1	1	1	1	1	1	1	0
667288	wPt-667288	1A	81.456	100	97.849	0.196	0.89	1	1	1	1	0	1	1	1	1	1	1	1	1	0	1	1	1	0	0	1	1	1	1	1	1	1	1	1	1	1	1	1	1	1	1	1	1	1	1	1	1	0
408375	wPt-9985	1A	83.5923	100	98.925	0.194	0.891	1	1	1	1	0	1	1	1	1	1	1	1	1	0	1	1	1	0	0	1	1	1	1	1	1	1	1	1	1	1	1	1	1	1	1	1	1	1	1	1	1	0
732546	wPt-732546	1A	69.8906	99.2308	97.849	0.178	0.901	1	1	1	1	1	1	1	1	1	1	1	1	1	0	1	0	1	0	1	1	1	1	1	1	1	1	1	1	1	0	1	1	0	1	1	1	1	1	1	-	1	0
115426	wPt-8016	1A	56.8267	97.1154	92.473	0.169	0.907	1	-	1	1	1	1	0	0	1	1	1	1	1	1	1	1	1	1	1	1	1	1	1	-	1	1	1	1	1	1	1	1	1	1	1	1	1	1	1	1	1	0
734216	wPt-734216	1A	68.6459	99.2308	94.624	0.146	0.92	1	1	1	1	1	1	1	1	1	1	1	1	1	-	-	0	1	0	1	1	1	1	1	1	1	1	1	1	1	0	1	1	0	1	1	1	1	1	1	-	1	0
733779	wPt-733779	1A	71.0683	98.0769	93.548	0.148	0.92	1	1	1	1	1	1	1	1	1	1	1	1	1	0	-	0	1	0	1	1	1	1	-	1	1	1	1	1	1	-	1	1	0	1	1	1	1	1	1	1	1	0
668214	wPt-668214	1A	65.676	100	91.398	0.131	0.929	1	1	1	1	1	1	1	1	1	1	1	1	1	-	1	0	1	0	1	1	1	1	1	-	1	1	1	-	1	-	1	1	0	1	1	1	1	1	1	1	1	0
310755	wPt-7074	1A	68.3472	100	98.925	0.083	0.957	1	1	1	1	1	1	1	1	1	0	1	1	1	1	1	0	1	1	1	1	1	1	1	1	1	1	1	1	1	0	1	1	1	1	1	1	1	1	1	1	1	1
669299	wPt-669299	1A	68.5289	100	100	0.082	0.957	1	1	1	1	1	1	1	1	1	0	1	1	1	1	1	0	1	1	1	1	1	1	1	1	1	1	1	1	1	0	1	1	1	1	1	1	1	1	1	1	1	1
374972	wPt-8261	1A|1B	73.0113	100	87.097	0.491	0.568	1	0	0	1	-	0	1	1	-	1	-	0	1	-	0	0	1	1	0	1	1	0	0	-	0	1	1	0	1	1	1	-	1	1	1	0	1	0	-	1	1	0
664593	wPt-664593	1A|1B	78.831	100	97.849	0.462	0.637	0	1	1	1	1	0	0	0	1	1	1	0	-	1	1	1	0	1	1	1	0	0	1	0	1	1	1	1	1	0	0	0	0	1	0	1	1	1	0	0	0	1
664703	wPt-664703	1A|1B	84.4278	100	96.774	0.458	0.644	0	1	1	1	1	0	0	0	1	1	1	0	1	1	-	1	0	1	1	1	0	0	1	0	1	1	1	1	1	0	0	0	0	1	0	1	1	1	0	0	0	1
305937	wPt-4811	1A|1B	75.1554	100	97.849	0.399	0.725	1	1	1	1	1	1	1	1	1	1	1	0	0	0	1	1	1	0	1	0	1	1	1	0	1	0	0	0	1	1	1	1	1	1	0	1	1	1	1	1	1	0
349281	tPt-6091	1A|1B|1R	85.9746	100	97.849	0.468	0.626	0	1	1	1	-	0	0	0	1	1	1	0	1	1	1	1	0	1	1	1	0	0	1	0	1	1	1	1	1	0	0	0	0	1	0	1	1	1	0	0	0	1
376528	wPt-1786	1A|1B|1R	89.421	100	96.774	0.452	0.656	0	1	1	1	1	0	0	0	1	1	1	0	1	1	1	1	0	1	1	1	0	0	1	0	1	1	1	1	1	0	0	0	0	1	0	1	1	1	0	0	0	1
117500	wPt-7215	1A|1D	75.594	100	95.699	0.423	0.697	1	1	1	0	1	0	1	1	1	0	-	0	1	0	1	-	1	0	1	0	1	1	1	1	1	-	-	0	1	0	1	1	1	1	0	0	1	1	1	1	0	0
346416	wPt-5160	1A|1R	97.2119	100	95.699	0.217	0.124	0	0	0	0	0	0	0	1	0	0	0	0	0	1	0	0	0	1	1	0	0	0	0	0	0	0	0	0	0	0	0	0	0	0	0	0	0	0	0	0	0	-
349151	tPt-7724	1A|1R	82.2696	100	96.774	0.292	0.822	1	1	1	1	0	1	1	1	1	1	0	1	1	0	1	1	1	0	0	1	1	1	1	1	1	1	1	1	1	1	1	0	1	1	1	1	0	1	1	1	1	0
116244	wPt-0164	1A|1R	80.5838	100	96.774	0.292	0.822	1	1	1	1	0	1	1	1	1	1	0	1	1	0	1	1	1	0	0	1	1	1	1	1	1	1	1	1	1	1	1	0	1	1	1	1	0	1	1	1	1	0
115860	wPt-2976	1A|1R	79.3514	100	93.548	0.285	0.828	1	1	1	1	0	1	1	1	1	1	0	1	1	0	1	1	1	0	0	1	1	1	1	1	1	1	1	1	1	1	1	-	1	1	1	1	0	1	1	1	-	0
345995	wPt-3712	1A|1R	79.5063	100	100	0.285	0.828	1	1	1	1	0	1	1	1	1	1	0	1	1	0	1	1	1	0	0	1	1	1	1	1	1	1	1	1	1	1	1	0	1	1	1	1	0	1	1	1	1	0
116833	wPt-6754	1A|1R	88.8607	100	84.946	0.221	0.873	1	1	1	1	0	1	1	-	1	1	1	1	1	0	1	-	1	0	0	1	1	1	1	1	1	-	1	1	1	1	-	1	1	-	1	1	1	1	1	1	-	0
116614	wPt-8644	1A|1R	83.3672	100	89.247	0.212	0.88	1	1	1	1	0	1	1	1	1	1	1	1	1	0	1	1	1	0	0	1	1	1	1	1	-	-	1	1	-	-	-	1	1	1	1	1	1	1	1	1	-	0
378765	wPt-5077	1A|1R	81.7686	100	90.323	0.21	0.881	1	1	1	1	0	1	1	1	1	1	1	1	1	0	1	1	1	0	0	1	1	1	1	1	1	-	1	1	-	1	-	1	1	-	1	1	1	1	1	1	-	0
348015	tPt-1419	1A|1R	84.6449	100	94.624	0.201	0.886	1	1	1	1	0	1	1	1	1	1	1	1	1	0	1	1	1	0	0	1	1	1	1	1	1	-	1	1	1	1	-	1	1	1	1	1	1	1	1	1	1	0
349206	tPt-1012	1A|2A	80.768	100	100	0.412	0.29	1	0	1	0	1	1	0	0	0	0	1	0	0	1	0	1	0	0	0	0	1	0	0	1	0	0	1	0	0	0	0	1	0	1	1	0	1	1	0	0	0	0
116424	wPt-6358	1A|3B|3D	82.102	100	96.774	0.411	0.711	1	0	1	0	1	1	-	1	1	1	1	0	0	0	0	1	1	1	0	0	1	1	1	0	1	0	1	1	1	0	1	1	1	1	1	1	1	1	1	1	1	0
116761	wPt-0864	1A|6A	94.0051	100	97.849	0.462	0.637	0	1	0	0	1	0	0	1	1	1	1	1	1	1	0	1	0	1	0	1	0	0	1	0	0	1	1	1	0	0	1	1	0	1	1	1	1	1	0	1	0	1
343649	wPt-7281	1A|7A	83.4966	100	88.172	0.481	0.598	0	1	1	1	0	1	-	0	1	1	0	1	1	0	1	1	1	0	1	1	0	0	1	-	-	-	-	-	-	1	-	0	1	0	1	1	0	1	1	0	1	0
732347	wPt-732347	1B	65.9006	100	98.925	0.063	0.033	0	0	0	0	0	0	0	0	0	0	0	0	0	-	0	0	0	0	0	0	0	0	0	0	0	0	0	0	0	0	0	0	0	0	0	0	0	0	0	0	0	0
346934	rPt-1084	1B	57.594	100	95.699	0.065	0.034	0	0	0	0	0	0	0	0	0	0	0	0	0	0	-	0	0	0	0	0	0	1	0	0	-	0	0	0	0	-	0	0	0	0	0	0	0	0	0	0	0	0
372712	wPt-6370	1B	69.9064	100	100	0.082	0.043	0	0	0	0	0	0	0	1	0	0	0	0	0	1	0	0	0	0	0	0	0	0	0	0	0	0	0	0	0	0	0	1	0	0	0	0	0	0	0	0	0	0
372701	wPt-9490	1B	63.8116	100	96.774	0.085	0.044	0	0	0	0	0	0	0	1	0	0	0	0	0	1	0	0	0	0	0	0	0	0	0	0	0	0	0	0	0	0	0	1	0	0	0	0	0	0	0	0	0	0
116484	wPt-7094	1B	76.815	100	97.849	0.084	0.044	0	0	0	1	0	0	0	1	0	0	0	0	0	-	0	0	0	0	0	0	0	0	0	0	0	0	0	0	0	-	0	1	0	0	0	0	0	0	0	0	0	0
116699	wPt-8267	1B	72.5668	100	98.925	0.103	0.054	0	0	0	1	0	0	0	1	0	0	0	0	0	1	0	0	0	0	0	0	0	0	0	0	0	0	0	0	0	-	0	1	0	0	0	0	0	0	0	0	0	0
116596	wPt-8240	1B	62.8168	100	96.774	0.105	0.056	0	0	0	0	0	0	0	0	0	0	0	0	0	0	0	0	0	0	0	0	0	0	0	0	0	0	0	0	0	-	0	0	0	0	0	0	0	0	0	0	0	0
408369	wPt-4728	1B	76.9394	100	98.925	0.122	0.065	0	0	0	-	0	0	1	0	0	0	0	0	0	0	1	0	0	0	0	0	0	1	0	0	0	0	0	0	0	0	0	0	0	0	0	0	0	0	0	0	0	0
378563	wPt-7259	1B	65.959	100	96.774	0.124	0.067	0	0	0	0	1	0	0	1	0	0	0	0	0	-	0	0	0	0	0	0	0	0	0	0	0	0	0	0	0	-	0	1	0	0	0	0	0	0	0	0	0	0
347570	rPt-8739	1B	67.2624	100	100	0.139	0.075	0	0	0	0	0	0	0	0	0	0	0	0	0	0	0	0	0	0	0	1	0	0	0	0	0	0	0	0	0	0	0	0	0	0	0	0	0	0	0	0	1	0
379326	wPt-9605	1B	77.3073	100	98.925	0.141	0.076	0	0	0	1	1	0	0	0	0	0	0	0	0	0	0	0	0	0	0	0	0	0	0	0	0	0	0	0	0	0	0	0	0	0	0	0	0	0	0	1	0	0
408424	wPt-9028	1B	73.4293	100	96.774	0.143	0.078	0	0	0	0	1	0	0	1	0	0	0	0	0	0	0	0	0	0	0	0	0	0	0	0	0	0	0	0	0	-	0	-	0	0	0	0	0	0	0	0	0	0
115397	wPt-1560	1B	76.6486	100	98.925	0.159	0.087	0	0	0	0	0	0	0	0	0	0	0	1	0	1	0	0	0	0	0	0	0	0	0	0	0	0	0	0	0	0	0	1	0	0	0	0	0	0	0	0	0	0
378554	wPt-9864	1B	61.1563	100	95.699	0.164	0.09	0	0	0	0	0	0	0	-	0	0	0	0	0	0	0	0	0	0	0	0	0	0	0	0	0	0	0	0	0	0	0	0	0	0	0	0	0	0	0	0	0	0
305672	wPt-9792	1B	93.3096	100	100	0.175	0.097	1	0	1	0	0	0	1	0	1	0	0	0	0	0	0	0	1	0	0	0	0	0	0	0	0	0	0	0	0	0	0	0	0	0	0	0	0	0	0	0	0	0
344583	wPt-2461	1B	88.7013	100	100	0.175	0.097	1	0	1	0	0	0	1	0	1	0	0	0	0	0	0	0	1	0	0	0	0	0	0	0	0	0	0	0	0	0	0	0	0	0	0	0	0	0	0	0	0	0
304031	wPt-1070	1B	70.3248	100	95.699	0.182	0.101	0	0	0	0	0	0	0	0	0	0	1	0	1	0	0	0	0	1	1	0	-	0	0	0	0	0	0	0	0	0	0	0	0	0	0	0	1	0	0	0	0	0
347194	rPt-6561	1B	88.9524	100	100	0.192	0.108	0	0	0	0	0	0	0	0	0	0	0	0	0	0	0	0	0	0	0	1	0	0	0	0	1	0	0	1	0	0	0	0	0	0	0	0	0	0	0	0	1	0
346523	rPt-1767	1B	84.9106	100	100	0.192	0.108	0	0	0	0	0	0	0	0	0	0	0	0	0	0	0	0	0	0	0	1	0	0	0	0	1	0	0	1	0	0	0	0	0	0	0	0	0	0	0	0	1	0
348465	tPt-6015	1B	79.7647	100	100	0.192	0.108	0	0	0	0	0	0	0	0	0	0	0	0	0	0	0	0	0	0	0	1	0	0	0	0	1	0	0	1	0	0	0	0	0	0	0	0	0	0	0	0	1	0
347725	rPt-0079	1B	87.3777	100	98.925	0.194	0.109	0	0	0	0	0	0	0	0	0	0	0	0	0	0	0	0	0	0	0	1	0	0	0	0	-	0	0	1	0	0	0	0	0	0	0	0	0	0	0	0	1	0
347521	rPt-4523	1B	87.5142	100	98.925	0.194	0.109	0	0	0	0	0	0	0	0	0	0	0	0	0	0	0	0	0	0	0	1	0	0	0	0	-	0	0	1	0	0	0	0	0	0	0	0	0	0	0	0	1	0
346623	rPt-7959	1B	88.2046	100	100	0.209	0.118	0	0	0	0	0	0	0	0	0	0	0	0	0	0	0	0	0	0	0	1	0	0	0	0	1	0	0	1	0	0	0	0	0	0	0	0	0	0	0	0	1	0
349093	tPt-1051	1B	84.9797	100	100	0.209	0.118	0	0	0	0	0	0	0	0	0	0	0	0	0	0	0	0	0	0	0	1	0	0	0	0	1	0	0	1	0	0	0	0	0	0	0	0	0	0	0	0	1	0
348674	tPt-5755	1B	82.6675	100	100	0.209	0.118	0	0	0	0	0	0	0	0	0	0	0	0	0	0	0	0	0	0	0	1	0	0	0	0	1	0	0	1	0	0	0	0	0	0	0	0	0	0	0	0	1	0
346852	rPt-8894	1B	78.2587	100	100	0.209	0.118	0	0	0	0	0	0	0	0	0	0	0	0	0	0	0	0	0	0	0	1	0	0	0	0	1	0	0	1	0	1	0	0	0	0	0	0	0	0	0	0	1	0
348294	tPt-7918	1B	87.7743	99.6154	100	0.209	0.118	0	0	0	0	0	0	0	0	0	0	0	0	0	0	0	0	0	0	0	1	0	0	0	0	1	0	0	1	0	0	0	0	0	0	0	0	0	0	0	0	1	0
348169	tPt-9585	1B	80.2978	99.6154	100	0.209	0.118	0	0	0	0	0	0	0	0	0	0	0	0	0	0	0	0	0	0	0	1	0	0	0	0	1	0	0	1	0	0	0	0	0	0	0	0	0	0	0	0	1	0
348596	tPt-2076	1B	85.9119	100	98.925	0.211	0.12	0	0	0	0	0	0	0	0	0	0	0	0	0	0	0	0	0	0	-	1	0	0	0	0	1	0	0	1	0	0	0	0	0	0	0	0	0	0	0	0	1	0
349333	tPt-5515	1B	82.1809	100	98.925	0.211	0.12	0	0	0	0	0	0	0	0	0	0	0	0	0	0	0	0	0	0	-	1	0	0	0	0	1	0	0	1	0	0	0	0	0	0	0	0	0	0	0	0	1	0
349468	tPt-7980	1B	62.8309	97.6923	98.925	0.211	0.12	0	0	0	0	0	0	0	1	0	0	1	0	0	1	0	0	0	1	0	0	0	0	0	1	0	0	0	0	0	0	0	0	0	0	0	0	0	0	0	0	0	0
119840	wPt-3477	1B	66.0141	100	97.849	0.213	0.121	0	0	0	0	1	0	1	1	0	0	0	0	0	1	0	0	0	0	0	0	0	0	0	0	0	0	0	0	0	0	0	1	0	0	0	0	0	0	0	0	0	0
347009	rPt-0018	1B	91.7335	100	88.172	0.214	0.122	0	0	0	-	0	-	-	0	0	0	-	0	0	-	0	-	0	0	0	1	0	0	0	0	1	0	0	-	0	0	0	0	0	0	0	0	0	0	0	0	1	0
346746	rPt-1217	1B	78.5164	100	95.699	0.217	0.124	0	0	0	0	0	0	0	0	0	0	0	0	0	0	-	0	0	0	0	1	0	0	0	-	1	0	0	1	0	1	0	0	0	0	0	0	0	0	0	0	-	0
347249	rPt-6965	1B	75.0374	100	95.699	0.217	0.124	0	0	0	0	0	0	0	0	0	0	0	0	0	0	-	0	0	0	0	1	0	0	0	-	1	0	0	1	0	1	0	0	0	0	0	0	0	0	0	0	1	0
372714	wPt-1726	1B	91.9029	100	100	0.225	0.129	0	0	1	0	0	0	0	1	1	0	0	0	0	0	0	0	1	0	0	0	0	0	0	0	0	0	0	0	0	0	0	0	0	1	0	0	0	0	0	0	0	0
372404	wPt-0441	1B	91.329	100	100	0.225	0.129	0	0	1	0	0	0	0	1	1	0	0	0	0	0	0	0	1	0	0	0	0	0	0	0	0	0	0	0	0	0	0	0	0	1	0	0	0	0	0	0	0	0
348126	tPt-2550	1B	83.306	100	100	0.225	0.129	0	0	0	0	0	0	0	0	0	0	0	0	0	0	0	0	0	0	0	1	0	0	0	0	1	0	0	1	0	1	0	0	0	0	0	0	0	0	0	0	1	0
348528	tPt-1586	1B	79.7818	100	100	0.225	0.129	0	0	0	0	0	0	0	0	0	0	0	0	0	0	0	0	0	0	0	1	0	0	0	0	1	0	0	1	0	1	0	0	0	0	0	0	0	0	0	0	1	0
348355	tPt-2240	1B	83.0446	100	98.925	0.227	0.13	0	0	0	0	0	0	0	0	0	0	0	0	0	0	0	0	0	0	0	1	0	0	0	0	1	0	0	1	0	1	0	0	0	0	0	0	0	0	0	0	1	0
348456	tPt-7214	1B	77.7783	99.6154	98.925	0.227	0.13	0	0	0	0	0	0	0	0	0	0	0	0	0	0	0	0	0	0	0	1	0	0	0	-	1	0	0	1	0	1	0	0	0	0	0	0	0	0	0	0	1	0
348071	tPt-4566	1B	74.1186	100	97.849	0.229	0.132	0	0	0	0	0	0	0	0	0	0	0	0	0	0	-	0	0	0	0	1	0	0	0	0	1	0	0	1	0	1	0	0	0	0	0	0	0	0	0	0	1	0
348358	tPt-0136	1B	80.456	99.2308	97.849	0.229	0.132	0	0	0	0	0	0	0	0	0	0	0	0	0	0	0	0	0	0	-	1	0	0	0	0	1	0	0	1	0	1	0	0	0	0	0	0	0	0	0	0	1	0
348225	tPt-2326	1B	79.5944	98.8141	97.849	0.229	0.132	0	0	0	0	0	0	0	0	0	0	0	0	0	0	-	0	0	0	-	1	0	0	0	0	1	0	0	1	0	1	0	0	0	0	0	0	0	0	0	0	1	0
346554	rPt-3642	1B	79.8109	100	96.774	0.231	0.133	0	0	0	0	0	0	0	0	0	0	0	0	0	0	-	0	0	0	0	1	0	0	0	-	1	0	0	1	0	1	0	0	0	0	0	0	0	0	0	0	1	0
349170	tPt-0734	1B	80.0866	100	100	0.24	0.14	0	0	0	0	0	0	0	0	0	0	0	0	0	0	0	0	0	0	0	1	0	0	0	0	1	0	0	1	0	1	0	0	0	0	0	0	0	0	0	0	1	0
348181	tPt-8754	1B	81.4172	100	98.925	0.243	0.141	0	0	0	0	0	0	0	0	0	0	0	0	0	0	-	0	0	0	0	1	0	0	0	0	1	0	0	1	0	1	0	0	0	0	0	0	0	0	0	0	1	0
668027	wPt-668027	1B	88.1166	99.2308	97.849	0.245	0.143	0	0	0	0	1	0	1	0	0	0	0	0	0	0	-	0	0	0	0	0	0	1	0	0	0	0	0	0	0	0	0	0	0	0	1	0	0	0	0	1	0	1
347929	rPt-2869	1B	81.9199	99.2308	96.774	0.247	0.144	0	0	0	0	0	0	0	0	0	0	0	0	0	0	-	0	0	0	-	1	0	0	0	-	1	0	0	1	0	1	0	0	0	0	0	0	0	0	0	0	1	0
117101	wPt-2988	1B	81.8382	97.6281	97.849	0.26	0.154	0	0	0	0	1	0	0	1	0	0	0	1	0	1	0	0	0	0	0	0	0	0	0	1	0	0	0	0	0	0	0	1	0	0	0	0	0	0	0	1	0	0
346000	wPt-2395	1B	86.0183	100	98.925	0.287	0.174	0	0	0	0	1	0	0	1	0	0	0	1	0	1	0	0	0	0	0	0	0	0	0	1	0	0	0	0	0	0	0	1	0	0	0	0	0	0	0	1	0	0
669239	wPt-669239	1B	74.9477	100	94.624	0.298	0.182	0	0	0	1	1	0	0	1	0	-	0	0	0	1	0	0	0	0	0	0	0	0	0	1	0	0	0	0	0	0	0	-	0	0	0	0	0	0	0	1	0	0
372405	wPt-1568	1B	79.5691	100	88.172	0.299	0.183	0	0	0	-	1	0	-	1	0	0	0	1	0	1	0	0	0	0	0	0	0	0	0	-	0	0	0	-	0	0	-	1	0	0	0	0	0	0	0	1	0	0
347682	rPt-2940	1B	70.7915	100	92.473	0.303	0.186	0	0	0	0	0	0	0	1	0	0	0	-	0	-	0	0	0	0	0	1	0	0	0	0	1	0	0	1	0	-	0	0	0	1	0	0	0	0	0	0	1	0
305238	wPt-1248	1B	84.2845	100	97.849	0.304	0.187	0	0	0	0	1	0	1	1	0	0	0	1	0	0	1	0	0	0	0	1	0	1	0	0	0	0	0	1	0	0	0	0	0	0	0	0	0	0	0	0	0	0
408385	wPt-5485	1B	81.2396	100	94.624	0.325	0.205	0	1	0	1	0	0	0	0	0	0	0	0	1	1	1	1	0	1	0	0	0	1	0	-	1	0	0	0	0	-	0	0	1	0	1	0	0	0	0	1	0	-
115277	wPt-3451	1B	88.2025	100	100	0.35	0.226	0	0	0	0	0	0	1	0	0	0	0	0	0	1	1	0	0	0	0	0	0	1	0	1	0	0	0	0	0	0	0	1	0	0	0	0	0	0	1	0	0	1
346295	wPt-5253	1B	80.5562	99.2308	95.699	0.361	0.236	0	0	0	0	1	0	0	1	0	0	0	0	1	-	0	1	0	1	-	1	1	0	0	0	-	0	0	0	0	0	0	0	0	0	0	0	0	0	0	0	0	0
372490	wPt-1912	1B	73.6679	100	96.774	0.369	0.244	0	0	0	1	1	0	0	1	0	0	0	1	0	1	0	0	0	0	0	0	0	0	0	1	0	0	0	0	0	0	0	1	0	0	0	0	0	0	0	1	0	1
348101	tPt-0283	1B	87.6916	100	100	0.372	0.247	1	0	0	0	1	0	0	0	1	0	0	0	1	0	0	0	0	0	0	0	0	0	0	0	0	0	0	0	1	0	0	0	0	0	0	0	0	0	1	1	0	1
349423	tPt-8929	1B	80.1264	99.6154	96.774	0.391	0.267	0	1	0	1	0	0	0	0	0	0	0	1	0	0	0	1	0	1	1	0	0	0	0	0	0	0	0	0	0	-	0	0	-	0	0	0	0	0	0	0	0	1
116245	wPt-3566	1B	93.0273	100	97.849	0.399	0.275	0	0	0	0	0	1	0	0	0	0	0	1	0	1	1	0	0	1	0	1	0	1	0	-	0	0	0	1	0	1	0	0	0	0	0	0	0	0	0	1	0	1
304189	wPt-4236	1B	74.4031	100	95.699	0.404	0.281	0	1	0	0	0	1	0	1	0	1	1	1	0	0	0	0	0	0	0	0	-	0	0	0	0	0	0	0	0	0	0	1	0	1	1	1	1	1	0	0	0	0
304454	wPt-7359	1B	87.9008	100	96.774	0.411	0.289	1	0	0	0	1	0	0	1	1	0	0	0	0	1	0	0	0	0	0	0	0	0	0	1	0	0	0	0	1	-	0	0	0	0	0	0	0	0	1	1	0	0
116373	wPt-2575	1B	91.1755	100	97.849	0.426	0.308	1	0	1	1	0	1	-	0	0	0	0	1	0	0	0	0	1	1	0	0	0	0	0	0	0	0	0	0	0	-	0	0	0	0	1	0	0	1	0	0	0	0
734314	wPt-734314	1B	92.623	100	92.473	0.478	0.395	1	0	0	0	1	1	1	1	1	0	0	1	0	-	0	0	1	0	0	0	1	1	0	1	0	0	0	0	0	-	1	0	-	0	1	0	0	0	1	1	1	1
733882	wPt-733882	1B	82.4322	98.4615	91.398	0.484	0.412	0	1	1	0	1	0	1	1	1	0	1	-	0	1	-	0	1	1	0	0	1	1	-	1	0	0	1	0	0	0	1	0	0	1	0	0	1	0	0	0	0	1
372596	wPt-4366	1B	95.295	100	97.849	0.486	0.418	0	1	0	1	1	0	0	1	1	1	0	0	0	1	1	1	0	0	1	0	1	1	0	1	0	0	1	0	0	0	1	1	1	1	0	0	0	0	0	1	0	1
372481	wPt-3176	1B	93.9077	100	97.849	0.486	0.418	0	1	0	1	1	0	0	1	1	1	0	0	0	1	1	1	0	0	1	0	1	1	0	1	0	0	1	0	0	0	1	1	1	1	0	0	0	0	0	1	0	1
349277	tPt-5675	1B	87.1503	100	94.624	0.487	0.42	0	1	0	1	1	0	0	1	1	1	-	0	0	1	1	1	0	0	1	0	1	1	0	1	0	0	1	0	0	0	1	1	1	1	0	0	0	0	0	1	0	1
348672	tPt-5249	1B	78.9881	98.8462	98.925	0.488	0.424	1	1	1	0	0	0	1	0	0	1	1	0	0	0	1	1	1	0	1	0	1	1	1	0	0	0	1	0	0	0	0	0	1	1	0	0	0	0	0	1	0	0
669831	wPt-669831	1B	73.7322	100	94.624	0.5	0.511	1	0	0	0	1	1	1	-	0	1	0	1	0	1	0	0	1	0	0	1	1	1	0	1	1	0	0	1	0	1	1	1	1	0	1	0	0	0	1	1	1	1
346137	wPt-1637	1B	79.021	100	91.398	0.499	0.518	1	0	1	0	-	1	1	1	1	1	1	0	1	-	0	0	1	0	0	0	1	-	1	0	1	1	1	0	1	1	1	1	0	-	1	1	0	1	1	1	0	0
345746	wPt-4688	1B	76.0131	99.2308	96.774	0.496	0.544	1	0	0	1	0	0	1	1	0	0	1	1	0	1	1	1	1	1	0	1	1	0	1	1	0	0	1	0	0	0	1	0	0	1	1	1	1	1	-	0	1	1
345150	wPt-5385	1B	88.458	100	83.871	0.488	0.577	1	0	1	0	1	1	1	1	1	-	1	0	-	1	1	0	-	0	0	0	1	1	1	1	1	-	-	0	-	-	1	1	0	1	1	1	1	1	1	1	0	0
741980	wPt-741980	1B	85.129	100	92.473	0.487	0.581	0	1	0	1	1	1	0	1	1	1	1	1	0	1	1	1	0	1	1	0	1	1	0	1	0	0	1	0	0	0	1	-	1	1	1	0	1	1	0	1	0	1
117099	wPt-5562	1B	88.1921	100	83.871	0.484	0.59	1	0	1	0	1	1	1	1	1	1	1	0	1	1	1	0	-	0	0	0	1	1	1	1	-	-	1	0	-	-	1	-	0	1	1	1	1	1	1	1	0	0
344289	wPt-7242	1B	82.2265	99.2308	94.624	0.483	0.591	1	0	-	0	1	1	1	1	-	1	1	0	1	1	1	0	0	0	0	0	1	1	1	1	-	1	-	0	1	1	1	1	0	1	1	1	1	1	1	1	0	0
372373	wPt-6592	1B	74.1618	100	96.774	0.48	0.6	0	1	0	1	1	1	0	1	1	1	1	1	0	1	1	1	0	1	1	0	1	1	0	1	0	0	1	0	0	-	1	1	1	1	1	0	1	1	0	1	0	1
116768	wPt-3465	1B	84.9109	97.6923	93.548	0.476	0.609	1	1	-	0	1	0	0	0	1	1	1	0	1	0	1	1	0	1	1	0	1	1	0	1	-	1	1	0	1	0	1	1	0	1	0	1	1	0	1	-	0	0
378294	wPt-2744	1B	86.7417	98.3974	92.473	0.473	0.616	1	0	1	0	1	1	1	1	1	-	1	0	1	1	1	0	-	0	0	0	1	1	1	1	-	1	-	0	1	1	1	1	0	1	1	1	1	1	1	1	0	0
372464	wPt-0655	1B	84.4313	100	95.699	0.472	0.618	1	1	1	1	-	0	1	1	1	1	0	0	0	0	1	0	1	0	1	0	1	1	0	1	0	1	1	0	1	1	1	-	1	1	0	0	0	0	0	1	0	1
119537	wPt-7160	1B	94.257	100	100	0.458	0.645	0	1	0	1	1	0	1	1	0	1	1	1	1	1	0	0	0	1	0	1	0	1	0	1	0	1	1	1	1	1	0	0	1	1	0	1	0	0	1	1	1	1
372388	wPt-2075	1B	73.4303	100	94.624	0.449	0.659	1	0	0	1	1	0	1	1	1	1	1	0	1	1	0	0	1	1	0	1	1	0	0	1	0	1	1	0	1	1	1	1	1	1	1	0	1	0	1	1	1	0
116607	wPt-0705	1B	77.4539	98.4615	94.624	0.434	0.682	0	0	0	1	1	1	0	1	1	1	1	0	1	1	1	1	1	1	-	0	1	1	1	-	1	0	0	0	0	-	1	1	1	1	1	0	1	1	1	1	0	1
742230	wPt-742230	1B	76.8766	99.2308	95.699	0.431	0.685	0	1	1	1	1	1	1	0	0	1	1	1	1	0	1	1	1	1	1	0	1	1	1	1	0	1	1	0	0	1	1	-	1	1	1	1	1	1	0	1	0	1
304200	wPt-3942	1B	89.7573	99.2308	98.925	0.432	0.685	0	1	1	1	1	1	1	0	0	1	1	1	1	0	1	1	1	1	1	0	1	1	1	1	0	1	1	0	0	1	1	0	1	1	1	1	1	1	0	1	0	1
343426	wPt-3098	1B	90.3089	100	96.774	0.429	0.689	0	1	1	1	1	1	1	0	0	1	1	1	1	0	1	1	1	1	1	0	1	1	1	1	0	1	1	0	0	1	1	0	1	1	1	1	1	1	0	1	0	1
305417	wPt-8488	1B	88.5432	99.2308	96.774	0.429	0.689	0	1	1	1	1	1	1	0	0	1	1	1	1	0	1	1	1	1	1	0	1	1	1	1	0	1	1	0	0	1	1	0	1	1	1	1	1	1	0	1	0	1
377714	wPt-0044	1B	87.5476	100	98.925	0.423	0.696	0	1	1	1	1	1	1	0	0	1	1	1	1	0	1	1	1	1	1	0	1	1	1	1	0	1	1	0	0	1	1	0	1	1	1	1	1	1	0	1	0	1
741297	wPt-741297	1B	81.2807	99.2308	89.247	0.39	0.735	1	1	1	1	0	1	-	0	1	1	1	0	0	1	1	1	1	1	1	0	1	1	-	0	-	1	1	0	1	1	1	1	1	1	1	1	1	1	1	0	1	1
304889	wPt-5061	1B	74.2249	99.2308	93.548	0.366	0.759	1	1	1	1	1	1	1	0	1	1	1	0	1	0	1	1	1	1	1	0	0	1	-	1	-	-	1	1	1	0	1	1	1	0	1	1	1	0	1	1	1	0
304224	wPt-0983	1B	85.7783	100	92.473	0.357	0.767	1	1	1	0	1	1	-	1	1	1	1	0	1	-	1	1	1	1	1	0	1	1	1	1	-	1	1	0	1	-	-	0	-	1	1	1	1	1	1	0	0	1
742017	wPt-742017	1B	80.6166	100	93.548	0.354	0.77	0	1	1	1	1	1	-	1	1	-	1	1	1	-	1	1	1	1	1	0	1	1	1	1	0	1	1	0	1	1	1	1	1	1	1	0	1	1	1	1	0	1
345090	wPt-8320	1B	89.5305	100	100	0.338	0.785	1	1	1	0	0	1	1	1	1	1	1	1	1	1	1	1	1	1	1	0	1	1	1	0	1	1	1	0	1	0	1	1	1	1	1	1	1	1	1	0	0	1
115398	wPt-8279	1B	77.0944	100	96.774	0.333	0.789	1	1	1	1	1	-	0	0	1	0	1	1	1	0	0	1	1	0	1	1	1	1	1	1	1	1	1	1	1	1	1	1	0	1	1	1	1	1	1	0	1	1
372552	wPt-3819	1B	73.0414	98.4615	92.473	0.331	0.791	1	1	1	1	1	1	0	1	1	1	1	1	1	1	1	0	1	1	1	0	1	1	-	1	0	1	1	0	1	0	0	1	1	1	1	1	1	1	1	0	0	0
121451	wPt-2019	1B	81.2813	100	95.699	0.323	0.798	1	1	1	1	1	1	0	1	1	-	1	1	1	1	1	1	1	1	1	0	1	1	1	1	0	1	1	0	1	1	1	1	1	1	1	0	1	1	1	1	0	1
373092	wPt-8280	1B	68.977	100	96.774	0.306	0.811	0	1	1	0	1	1	-	1	0	1	1	1	1	1	1	1	0	1	1	1	1	1	1	1	1	1	0	-	1	1	1	1	1	1	0	1	1	1	1	1	-	1
372360	wPt-9524	1B	76.778	100	100	0.299	0.817	1	1	1	1	1	1	1	1	1	1	1	1	1	1	1	1	1	1	1	0	1	1	1	0	1	1	1	0	1	0	1	1	1	1	1	1	1	1	1	1	0	1
311616	wPt-4726	1B	74.3278	100	95.699	0.28	0.831	0	1	1	-	-	1	0	1	0	0	1	1	1	1	1	1	0	1	1	1	1	1	1	1	1	1	1	1	1	0	1	-	1	1	1	1	1	1	1	1	1	1
348728	tPt-5080	1B	84.8246	100	97.849	0.275	0.835	1	1	1	1	0	1	1	1	1	1	1	1	1	1	1	1	1	1	1	0	1	1	1	1	0	1	1	0	1	0	1	1	1	1	1	1	1	1	1	0	0	1
116839	wPt-8930	1B	89.1533	100	98.925	0.273	0.837	1	1	1	1	0	1	1	1	1	1	1	1	1	1	1	1	1	1	1	0	1	1	1	1	0	1	1	0	1	0	1	1	1	1	1	1	1	1	1	0	0	1
116413	wPt-4107	1B	84.8299	100	100	0.271	0.839	1	1	1	1	0	1	1	1	1	1	1	1	1	1	1	1	1	1	1	0	1	1	1	1	0	1	1	0	1	0	1	1	1	1	1	1	1	1	1	0	0	1
742776	wPt-742776	1B	76.3443	99.2308	95.699	0.265	0.843	1	1	1	1	1	1	1	0	1	1	-	1	1	1	0	1	1	1	1	0	1	1	-	0	0	1	1	0	1	0	1	1	1	1	1	1	1	1	1	1	0	1
372599	wPt-4326	1B	75.6089	97.6923	96.774	0.263	0.844	1	1	1	1	1	1	1	1	1	1	1	1	1	1	0	-	1	1	1	0	1	1	-	0	0	1	1	0	1	0	1	1	1	1	1	1	1	1	1	1	0	1
115312	wPt-2751	1B	79.5085	100	97.849	0.26	0.846	1	1	1	1	1	1	1	1	1	1	1	1	1	1	1	1	1	1	1	0	1	1	1	0	1	1	1	0	1	0	1	1	1	1	1	1	1	1	1	1	-	1
121304	wPt-8971	1B	82.0443	100	98.925	0.258	0.848	0	1	1	1	1	1	0	1	0	0	1	1	1	1	1	1	0	1	1	1	1	1	1	1	1	1	1	1	1	0	1	1	1	1	1	1	1	1	1	1	1	1
741799	wPt-741799	1B	87.0638	100	95.699	0.249	0.854	1	1	1	1	1	1	-	1	1	1	1	1	1	-	1	1	1	1	1	0	1	1	1	1	0	1	1	0	1	0	1	1	1	1	1	1	1	1	1	1	0	1
372696	wPt-2577	1B	76.2411	100	96.774	0.247	0.856	1	1	1	1	1	1	1	1	1	1	1	1	1	1	1	1	1	1	1	0	1	1	1	1	0	1	1	0	1	0	1	1	1	1	1	1	1	1	1	1	0	1
742513	wPt-742513	1B	90.3003	100	98.925	0.243	0.859	1	1	1	1	1	1	1	1	1	1	1	1	1	1	1	1	1	1	1	0	1	1	1	1	0	1	1	0	1	0	1	1	1	1	1	1	1	1	1	1	0	1
344562	wPt-7460	1B	82.1369	100	98.925	0.243	0.859	1	1	1	1	1	1	1	1	1	1	1	1	1	1	1	1	1	0	1	0	1	1	1	1	1	1	1	0	1	1	1	1	1	1	1	1	1	1	1	1	0	1
63684	wPt-6117	1B	78.6756	100	97.849	0.229	0.868	1	1	1	1	1	1	1	0	1	1	1	1	1	1	1	1	1	1	1	0	1	1	1	-	0	1	1	0	1	0	1	1	1	1	1	1	1	1	1	1	0	1
119727	wPt-1911	1B	84.923	100	98.925	0.227	0.87	1	1	1	1	1	1	1	1	1	1	1	1	1	1	1	1	1	0	1	0	1	1	1	1	1	1	1	0	1	1	1	1	1	1	1	1	1	1	1	1	0	1
380218	wPt-9472	1B	82.0716	100	98.925	0.227	0.87	1	1	1	1	1	1	1	1	1	1	1	1	1	1	1	1	1	1	1	0	1	1	1	1	0	1	1	0	1	0	1	1	1	1	1	1	1	1	1	1	0	1
305338	wPt-5800	1B	73.1239	100	100	0.225	0.871	1	1	1	1	1	1	1	1	1	1	1	1	1	1	1	1	1	1	1	0	1	1	1	1	0	1	1	0	1	1	1	1	0	1	1	1	1	1	1	1	0	1
346016	wPt-9612	1B	72.571	100	91.398	0.225	0.871	1	1	1	1	1	0	1	-	1	1	-	1	1	-	1	1	0	1	0	1	1	1	1	-	1	1	1	1	1	-	1	1	1	1	1	1	0	1	0	1	1	1
116147	wPt-6457	1B	67.07	100	92.473	0.223	0.872	1	1	1	1	1	1	1	-	1	1	1	1	1	-	-	1	1	1	1	0	1	1	1	-	0	1	1	0	1	1	1	1	1	1	1	1	1	1	1	1	0	1
344712	wPt-2474	1B	73.1768	100	94.624	0.219	0.875	1	1	1	1	1	1	1	1	1	1	1	1	1	1	1	1	1	1	1	0	1	1	1	1	-	1	1	0	1	1	1	1	-	1	1	1	1	1	1	1	0	1
741612	wPt-741612	1B	78.1288	99.2308	95.699	0.217	0.876	1	1	1	1	1	1	1	-	1	1	1	1	1	1	1	1	1	1	1	0	1	1	1	1	0	1	1	0	1	0	1	1	1	1	1	1	1	1	1	1	0	1
305613	wPt-1997	1B	78.1803	99.2308	95.699	0.217	0.876	1	1	1	1	1	1	1	-	1	1	1	1	1	1	-	1	1	1	1	0	1	1	-	1	0	1	1	0	1	0	1	1	1	1	1	1	1	1	1	1	0	1
345127	wPt-4306	1B	78.7056	100	97.849	0.213	0.879	1	1	1	1	1	1	1	1	1	1	1	1	1	1	1	1	1	1	1	0	1	1	1	1	0	1	1	0	1	0	1	1	1	1	1	1	1	1	1	1	0	1
63660	wPt-6833	1B	80.0425	100	97.849	0.213	0.879	1	1	1	1	1	1	1	0	1	1	1	1	1	1	1	1	1	1	1	0	1	1	1	-	-	1	1	0	1	0	1	1	1	1	1	1	1	1	1	1	0	1
372421	wPt-5435	1B	79.1361	100	98.925	0.211	0.88	1	1	1	1	1	1	1	1	1	1	1	1	1	1	1	1	1	1	1	0	1	1	1	1	0	1	1	0	1	0	1	1	1	1	1	1	1	1	1	1	0	1
348129	tPt-0325	1B	76.5924	100	98.925	0.211	0.88	1	1	1	1	1	1	1	-	1	1	1	1	1	1	1	1	1	1	1	0	1	1	1	1	0	1	1	0	1	0	1	1	1	1	1	1	1	1	1	1	0	1
343999	wPt-8287	1B	59.3746	99.0385	93.548	0.203	0.885	1	1	1	1	1	-	1	-	-	1	1	1	1	1	1	1	1	1	1	0	1	1	1	1	0	1	1	0	1	-	1	1	1	1	1	1	1	1	1	1	0	1
372376	wPt-6719	1B	81.107	100	96.774	0.198	0.889	1	1	1	1	1	1	0	1	1	1	1	1	1	1	1	1	1	1	1	0	1	1	1	1	-	1	1	0	1	1	1	1	1	1	1	1	1	1	1	1	0	1
346235	wPt-0014	1B	81.583	100	96.774	0.198	0.889	1	1	1	1	1	1	0	1	1	1	1	1	1	1	1	1	1	1	1	0	1	1	1	1	-	1	1	0	1	1	1	1	1	1	1	1	1	1	1	1	0	1
372363	wPt-5279	1B	70.7238	100	96.774	0.198	0.889	1	1	1	1	1	1	1	1	1	1	1	1	1	-	1	1	1	1	1	0	1	1	1	1	0	1	1	0	1	1	1	1	1	1	1	1	1	1	1	1	0	1
115539	wPt-2762	1B	76.8038	100	97.849	0.196	0.89	1	1	1	1	1	1	1	1	1	1	1	1	1	1	1	1	1	1	1	0	1	1	1	1	0	1	1	0	1	-	1	1	1	1	1	1	1	1	1	1	0	1
372669	wPt-4655	1B	82.2776	100	98.925	0.194	0.891	1	1	1	1	1	1	1	1	1	1	1	1	1	1	1	1	1	1	1	0	1	1	1	1	0	1	1	0	1	-	1	1	1	1	1	1	1	1	1	1	0	1
117446	wPt-9883	1B	81.4358	100	98.925	0.194	0.891	1	1	1	1	1	1	1	1	1	1	1	1	1	1	1	1	1	1	1	0	1	1	1	1	0	1	1	0	1	1	1	1	1	1	1	1	1	1	1	1	0	1
115574	wPt-9522	1B	76.236	100	98.925	0.194	0.891	1	1	1	1	1	1	1	1	1	1	1	1	1	1	1	1	1	1	1	0	1	1	1	-	0	1	1	0	1	1	1	1	1	1	1	1	1	1	1	1	0	1
120628	wPt-4434	1B	77.223	100	98.925	0.194	0.891	1	1	1	1	1	1	1	1	1	1	1	1	1	1	1	1	1	1	1	0	1	1	1	1	0	1	1	0	1	1	1	1	1	1	1	1	1	1	1	1	0	1
378140	wPt-1346	1B	63.882	100	89.247	0.193	0.892	1	-	1	1	1	1	1	1	1	1	1	1	1	1	1	1	1	1	1	0	1	1	1	-	-	1	1	0	1	1	1	1	1	1	1	1	1	1	1	1	0	1
344758	wPt-8338	1B	85.7894	100	100	0.192	0.892	1	1	1	1	1	1	1	1	1	1	1	1	1	1	1	1	1	1	1	0	1	1	1	1	0	1	1	0	1	1	1	1	1	1	1	1	1	1	1	1	0	1
344429	wPt-0320	1B	83.1487	100	100	0.192	0.892	1	1	1	1	1	1	1	1	1	1	1	1	1	1	1	1	1	1	1	0	1	1	1	1	0	1	1	0	1	1	1	1	1	1	1	1	1	1	1	1	0	1
116419	wPt-5067	1B	77.9191	100	100	0.192	0.892	1	1	1	1	1	1	1	1	1	1	1	1	1	1	1	1	1	1	1	0	1	1	1	1	0	1	1	0	1	1	1	1	1	1	1	1	1	1	1	1	0	1
741676	wPt-741676	1B	70.9257	100	90.323	0.191	0.893	1	1	1	1	1	1	1	-	1	1	1	1	1	1	1	-	1	1	1	0	1	1	1	-	-	1	1	0	1	0	1	1	1	1	1	1	1	1	1	-	0	1
117001	wPt-7529	1B	79.0173	99.2308	93.548	0.185	0.897	1	1	1	-	1	1	1	1	1	1	1	1	1	1	1	1	1	1	-	0	1	1	1	1	-	1	1	0	1	-	1	1	1	1	1	1	1	1	1	1	0	1
345532	wPt-0831	1B	77.055	100	95.699	0.182	0.899	1	1	1	1	1	1	-	1	1	1	1	1	1	1	1	1	1	1	1	0	1	1	1	1	-	1	1	0	1	1	1	1	1	1	1	1	1	1	1	1	0	1
116140	wPt-8884	1B	75.0865	100	96.774	0.18	0.9	1	1	1	1	1	1	1	1	1	1	1	1	1	1	1	1	1	1	1	0	1	1	1	1	-	1	1	0	1	1	1	1	1	1	1	1	1	1	1	1	0	1
379319	wPt-2261	1B	91.7642	100	97.849	0.178	0.901	1	1	1	1	1	1	1	1	1	1	1	1	1	1	1	1	1	1	1	0	1	1	1	1	0	1	1	0	1	1	1	1	1	1	1	1	1	1	1	1	-	1
116567	wPt-9903	1B	81.4524	100	97.849	0.178	0.901	1	1	1	1	1	1	1	1	1	1	1	1	1	1	1	1	1	1	1	0	1	1	1	1	-	1	1	0	1	1	1	1	1	1	1	1	1	1	1	1	0	1
740789	wPt-740789	1B	77.8229	100	97.849	0.178	0.901	1	1	1	1	1	1	1	1	1	-	1	1	1	1	1	1	1	1	1	0	1	1	1	1	1	1	1	0	1	0	1	1	1	1	1	1	1	1	1	1	0	1
344998	wPt-9631	1B	77.2647	100	98.925	0.177	0.902	1	1	1	1	1	1	1	1	1	1	1	1	1	1	1	1	1	1	1	0	1	1	1	1	-	1	1	0	1	1	1	1	1	1	1	1	1	1	1	1	0	1
116552	wPt-2614	1B	83.8364	100	98.925	0.177	0.902	1	1	1	1	1	1	1	1	1	1	1	1	1	1	1	1	1	1	1	0	1	1	1	1	-	1	1	0	1	1	1	1	1	1	1	1	1	1	1	1	0	1
120618	wPt-3177	1B	86.033	100	98.925	0.177	0.902	1	1	1	1	1	1	1	1	1	1	1	1	1	1	1	1	1	1	1	0	1	1	1	1	-	1	1	0	1	1	1	1	1	1	1	1	1	1	1	1	0	1
345947	wPt-7066	1B	82.1568	100	98.925	0.177	0.902	1	1	1	1	1	1	-	0	1	1	1	1	1	1	1	1	1	1	0	1	0	1	0	1	1	1	1	1	1	1	0	1	1	1	0	1	1	1	1	1	1	1
117097	wPt-3282	1B	75.5993	100	98.925	0.177	0.902	1	1	1	1	1	1	1	1	1	1	1	1	1	1	1	1	1	1	1	0	1	1	1	1	-	1	1	0	1	1	1	1	1	1	1	1	1	1	1	1	0	1
116177	wPt-9032	1B	67.6448	100	98.925	0.177	0.902	1	1	1	1	1	1	1	0	1	1	1	1	1	1	1	1	1	1	0	1	0	1	0	1	1	1	1	1	1	1	0	1	1	1	0	1	1	1	1	1	1	1
116325	wPt-1328	1B	84.365	100	100	0.175	0.903	1	1	1	1	1	1	1	1	1	1	1	1	1	1	1	1	1	1	1	0	1	1	1	1	1	1	1	0	1	1	1	1	1	1	1	1	1	1	1	1	0	1
306153	wPt-9409	1B	59.852	100	92.473	0.15	0.919	1	1	1	-	1	1	0	1	1	1	1	1	1	1	1	0	1	1	1	1	1	1	1	-	1	1	1	1	1	0	1	1	1	1	1	1	1	1	1	1	1	1
372541	wPt-5325	1B	74.9165	100	96.774	0.143	0.922	1	1	1	1	1	1	1	1	1	1	1	1	1	1	1	1	1	1	1	0	1	1	1	1	1	1	1	0	1	0	1	-	1	1	1	1	1	1	1	1	0	1
116488	wPt-8168	1B	63.0652	97.6923	95.699	0.126	0.933	-	1	1	1	1	1	0	1	1	1	1	1	1	1	1	1	1	1	1	1	1	1	1	0	-	1	1	1	1	1	1	1	1	1	1	1	1	1	1	1	1	1
346782	rPt-4471	1B|1D|1R	83.6784	100	98.925	0.386	0.739	1	1	1	1	1	1	1	1	1	1	1	1	1	1	1	1	1	1	1	1	1	1	0	-	1	0	1	1	1	1	1	1	1	0	0	1	1	0	1	1	1	1
348373	tPt-7559	1B|1R	85.3928	100	98.925	0.194	0.109	0	0	0	0	0	0	0	0	0	0	0	0	0	0	0	0	0	0	-	1	0	0	0	0	1	0	0	1	0	0	0	0	0	0	0	0	0	0	0	0	1	0
347223	rPt-5341	1B|1R	69.1758	100	96.774	0.198	0.111	0	0	0	0	-	0	0	0	0	0	0	0	0	0	0	0	0	0	0	1	0	0	0	0	1	0	0	1	0	0	0	0	0	0	0	0	0	0	0	0	1	0
372479	wPt-5347	1B|1R	78.7894	100	95.699	0.477	0.607	0	1	0	1	1	1	0	1	1	1	1	1	0	1	1	1	0	1	1	0	1	1	0	1	-	0	1	0	0	0	1	1	1	1	1	0	1	1	0	1	0	1
372403	wPt-2999	1B|1R	74.3157	100	96.774	0.18	0.9	1	1	1	1	1	1	1	1	1	1	1	1	1	1	1	-	1	1	1	0	1	1	1	-	1	1	1	0	1	0	1	1	1	1	1	1	1	1	1	1	0	1
372720	wPt-3582	1B|1R	76.3561	100	100	0.175	0.903	1	1	1	1	1	1	1	1	1	1	1	1	1	1	1	1	1	1	1	0	1	1	1	1	1	1	1	0	1	0	1	1	1	1	1	1	1	1	1	1	0	1
115989	wPt-7273	1B|1R	62.946	100	97.849	0.123	0.934	1	-	1	1	1	1	0	1	1	1	1	1	1	1	1	1	1	1	1	1	1	1	1	0	-	1	1	1	1	1	1	1	1	1	1	1	1	1	1	1	1	1
305461	wPt-8776	1B|2B	80.5827	100	98.925	0.287	0.174	0	1	0	0	0	0	0	0	0	0	0	0	1	0	1	0	0	0	0	0	0	0	0	0	0	1	1	1	0	0	0	0	1	1	0	0	0	1	0	0	-	0
116958	wPt-6012	1B|3A	88.4248	100	98.925	0.423	0.304	0	1	0	1	0	1	0	0	1	0	0	0	0	0	1	1	0	0	1	0	1	0	0	0	-	1	1	0	0	1	0	0	0	1	1	0	0	0	0	0	0	0
115675	wPt-8779	1B|3A	73.1892	100	84.946	0.494	0.557	0	1	0	-	1	1	0	0	1	0	1	1	1	1	1	0	0	1	0	1	1	1	0	-	1	1	1	1	-	0	0	1	0	1	-	0	-	-	1	0	1	1
116575	wPt-2795	1B|3D	85.3706	100	100	0.062	0.032	0	0	0	0	0	1	0	0	0	0	0	0	0	0	0	0	0	0	0	0	0	0	0	0	0	0	0	0	0	0	0	0	0	0	0	0	0	1	0	0	0	0
116732	wPt-2374	1B|3D	87.1778	100	100	0.062	0.032	0	0	0	0	0	1	0	0	0	0	0	0	0	0	0	0	0	0	0	0	0	0	0	0	0	0	0	0	0	0	0	0	0	0	0	0	0	1	0	0	0	0
116441	wPt-4276	1B|3D	83.0804	100	100	0.062	0.032	0	0	0	0	0	1	0	0	0	0	0	0	0	0	0	0	0	0	0	0	0	0	0	0	0	0	0	0	0	0	0	0	0	0	0	0	0	1	0	0	0	0
116837	wPt-9470	1B|3D	76.022	100	100	0.062	0.032	0	0	0	0	0	1	0	0	0	0	0	0	0	0	0	0	0	0	0	0	0	0	0	0	0	0	0	0	0	0	0	0	0	0	0	0	0	1	0	0	0	0
377895	wPt-8655	1B|3D	61.4267	100	97.849	0.084	0.044	0	0	0	0	0	1	0	0	0	0	0	0	0	0	0	0	0	0	0	0	0	0	0	0	0	0	0	0	0	1	0	0	0	0	0	0	0	1	0	0	0	0
116164	wPt-5506	1B|3D	77.6886	100	97.849	0.178	0.901	1	1	1	1	1	-	1	1	1	1	1	1	1	1	1	1	1	1	1	0	1	1	1	1	-	1	1	0	1	1	1	1	1	1	1	1	1	1	1	1	0	1
372641	wPt-2810	1B|5B	74.2611	100	82.796	0.408	0.714	1	1	1	1	1	1	1	-	0	1	0	1	0	0	-	1	0	-	1	0	1	1	0	0	0	-	0	0	1	0	0	1	1	1	1	1	0	1	1	1	1	1
116726	wPt-0260	1B|7B	72.4248	100	96.774	0.231	0.133	0	0	0	0	0	0	0	0	0	0	0	1	0	1	0	0	0	1	0	1	0	0	0	0	0	0	0	0	0	0	0	1	0	0	0	0	0	0	0	1	0	0
344854	wPt-2968	1D	92.2376	100	100	0.157	0.086	0	0	0	0	0	0	0	0	0	0	0	0	0	0	0	0	0	0	1	0	1	0	0	0	0	0	0	0	0	0	0	0	0	0	0	0	0	0	0	0	0	0
344107	wPt-8866	1D	90.4344	100	100	0.157	0.086	0	0	0	0	0	0	0	0	0	0	0	0	0	0	0	0	0	0	1	0	1	0	0	0	0	0	0	0	0	0	0	0	0	0	0	0	0	0	0	0	0	0
304868	wPt-5915	1D	90.0818	100	100	0.157	0.086	0	0	0	0	0	0	0	0	0	0	0	0	0	0	0	0	0	0	1	0	1	0	0	0	0	0	0	0	0	0	0	0	0	0	0	0	0	0	0	0	0	0
344590	wPt-5721	1D	85.9343	100	100	0.157	0.086	0	0	0	0	0	0	0	0	0	0	0	0	0	0	0	0	0	0	1	0	1	0	0	0	0	0	0	0	0	0	0	0	0	0	0	0	0	0	0	0	0	0
379811	wPt-6503	1D	92.0709	100	98.925	0.159	0.087	0	0	0	0	0	0	0	0	0	0	0	0	0	0	0	0	0	0	1	0	1	0	0	0	0	0	0	0	0	0	0	0	0	0	0	0	0	0	0	0	0	0
119567	wPt-1263	1D	86.0823	100	98.925	0.159	0.087	0	0	0	0	0	0	0	0	0	0	0	0	0	0	0	0	0	0	1	0	1	0	0	0	0	0	0	0	0	0	0	0	0	0	0	0	0	0	0	0	0	0
116793	wPt-7092	1D	81.3909	100	96.774	0.162	0.089	0	0	0	0	0	0	0	0	0	0	0	0	0	0	0	0	0	0	1	0	1	0	0	0	0	0	0	0	0	-	0	0	0	0	0	0	0	0	0	0	0	0
374777	wPt-6979	1D	71.0718	100	96.774	0.306	0.189	0	0	0	0	1	0	0	1	0	-	0	-	0	0	1	1	0	0	0	1	0	0	0	1	0	0	0	0	0	0	0	0	0	0	0	0	0	0	0	0	0	1
664824	wPt-664824	1D	88.9349	100	96.774	0.346	0.222	0	1	0	0	0	0	0	0	0	0	0	0	1	-	0	1	0	0	0	0	0	1	0	0	-	1	1	0	1	0	0	0	0	0	1	1	0	1	1	0	0	0
372994	wPt-2206	1D	96.3217	100	98.925	0.352	0.228	0	1	0	0	0	0	0	0	0	0	0	0	1	0	0	1	0	0	0	0	0	1	0	0	-	1	1	0	1	0	0	0	0	0	1	1	0	1	1	0	0	0
66556	wPt-3855	1D	80.0352	100	93.548	0.366	0.241	0	0	0	0	1	0	-	1	1	0	0	0	0	1	0	0	0	1	0	0	0	0	0	1	0	0	0	0	0	-	0	0	0	0	0	0	0	0	0	0	0	1
671990	wPt-671990	1D	71.8094	99.2308	94.624	0.416	0.295	0	1	0	-	0	0	1	0	0	0	0	0	1	0	0	1	0	0	-	0	0	1	-	1	1	1	1	0	1	0	0	0	-	0	1	1	0	1	1	0	0	0
375695	wPt-4671	1D	89.7672	100	95.699	0.423	0.303	1	0	0	0	0	1	0	1	0	0	0	1	1	0	0	0	0	0	0	1	0	0	1	1	0	1	0	1	0	0	0	0	0	1	1	0	0	1	0	0	0	0
732556	wPt-732556	1D	93.1532	100	96.774	0.452	0.344	0	1	1	0	0	0	0	0	0	1	1	0	0	0	1	-	1	1	0	0	0	1	0	0	-	0	0	0	1	1	0	0	0	0	1	1	1	0	1	0	0	0
115347	wPt-3738	1D	89.1469	100	100	0.464	0.366	0	0	0	1	0	0	1	1	0	0	0	0	1	0	0	0	0	1	1	0	1	0	1	0	0	0	0	1	0	0	1	0	0	1	0	1	0	1	0	0	1	0
344943	wPt-1387	1D	87.8526	100	97.849	0.468	0.374	0	1	0	0	1	1	0	1	1	0	1	0	0	1	1	1	0	0	0	1	0	1	0	-	-	0	0	1	0	0	0	1	0	0	0	0	1	0	1	1	0	0
116236	wPt-3743	1D	84.1977	100	96.774	0.475	0.389	0	1	1	0	0	0	0	0	0	1	0	1	0	1	1	0	0	0	1	1	1	0	0	1	0	0	0	1	0	0	0	1	0	1	0	1	0	0	0	0	0	0
667287	wPt-667287	1D	95.1685	100	95.699	0.477	0.393	0	1	1	0	0	0	0	0	0	-	0	1	0	1	1	0	0	0	1	1	1	0	0	1	0	0	0	1	0	0	0	1	0	1	0	1	0	0	0	0	0	0
733835	wPt-733835	1D	92.5263	100	98.925	0.488	0.424	0	1	1	0	1	0	0	0	0	1	0	1	0	1	1	0	0	0	1	1	1	0	0	1	0	0	0	1	0	0	0	1	0	1	0	1	0	0	0	0	1	0
116015	wPt-4942	1D	94.6463	100	100	0.5	0.505	1	0	0	0	1	1	0	1	1	1	1	1	0	1	1	0	1	0	0	1	1	0	0	1	0	0	0	1	0	1	0	1	0	0	0	0	1	0	0	1	0	1
116471	wPt-8960	1D	94.6854	100	100	0.5	0.505	1	0	0	0	1	1	0	1	1	1	1	1	0	1	1	0	1	0	0	1	1	0	0	1	0	0	0	1	0	1	0	1	0	0	0	0	1	0	0	1	0	1
116675	wPt-3790	1D	92.5198	100	100	0.5	0.505	1	0	0	0	1	1	0	1	1	1	1	1	0	1	1	0	1	0	0	1	1	0	0	1	0	0	0	1	0	1	0	1	0	0	0	0	1	0	0	1	0	1
345758	wPt-6461	1D	82.5108	100	96.774	0.5	0.511	1	0	0	0	1	1	1	1	1	1	1	-	0	1	1	0	1	0	0	1	1	0	0	1	0	0	0	1	0	1	0	1	0	0	0	0	1	0	0	1	0	1
116590	wPt-3707	1D	88.7309	96.9231	97.849	0.499	0.516	1	0	0	0	1	1	0	1	1	1	1	1	0	1	1	0	1	0	0	1	1	0	0	1	0	0	0	1	0	1	0	1	0	0	0	0	1	0	0	1	0	1
741323	wPt-741323	1D	85.2155	96.9231	94.624	0.499	0.523	0	1	1	1	0	0	1	0	0	0	0	0	1	0	0	1	0	1	1	0	0	1	1	-	1	1	1	0	1	0	1	0	1	1	1	1	0	1	1	0	1	0
116600	wPt-4196	1D	85.1146	100	96.774	0.494	0.556	1	0	0	0	1	1	0	1	1	1	1	1	0	1	1	0	1	0	0	1	1	0	0	1	0	0	0	1	0	1	0	1	0	0	0	0	1	0	0	1	0	1
379611	wPt-6059	1D	82.9061	100	97.849	0.462	0.637	1	0	0	1	1	1	1	1	1	0	0	1	1	0	0	0	0	0	1	1	1	0	1	1	-	1	1	1	0	-	1	1	1	1	0	0	0	1	0	1	1	1
731267	wPt-731267	1D	73.8504	97.6923	93.548	0.452	0.655	-	1	1	1	0	1	1	0	1	0	0	0	1	0	0	1	1	1	1	0	-	1	1	0	1	1	1	1	1	0	1	1	1	1	1	1	1	1	1	0	1	0
115650	wPt-5503	1D	85.3574	100	97.849	0.442	0.67	1	1	1	1	1	1	1	1	1	1	1	1	1	1	1	1	1	1	1	1	1	1	0	1	1	0	1	1	1	1	1	1	1	0	0	1	1	0	1	1	1	1
666174	wPt-666174	1D	76.481	100	91.398	0.36	0.765	1	0	1	1	1	1	1	1	1	1	1	-	0	1	1	-	1	0	1	1	1	0	1	1	-	0	0	1	0	1	1	1	1	1	0	0	1	0	0	1	1	1
116635	wPt-9664	1D	87.4202	100	98.925	0.352	0.772	1	0	1	1	1	1	1	1	1	1	1	1	0	1	1	0	1	0	1	1	1	0	1	1	1	0	0	1	0	1	1	1	1	1	0	0	1	0	0	1	1	1
730605	wPt-730605	1D	75.3596	99.2308	92.473	0.223	0.872	1	1	1	1	1	1	1	0	1	1	1	1	1	1	1	0	1	1	0	1	0	1	1	1	-	1	1	1	1	1	0	1	1	0	1	1	1	1	1	1	1	1
116246	wPt-3945	1D	70.9317	100	97.849	0.213	0.879	1	1	1	1	1	1	1	1	1	1	1	1	1	1	1	0	1	1	0	1	0	1	1	1	1	1	1	1	1	-	1	1	1	0	1	1	1	1	1	1	1	1
345438	wPt-4711	1D	76.9879	100	94.624	0.201	0.886	1	1	1	1	1	1	1	-	1	1	1	1	1	1	1	0	1	1	0	1	0	1	1	1	1	1	1	1	1	1	0	1	1	0	1	1	1	1	1	1	1	1
665749	wPt-665749	1D	74.8429	100	95.699	0.199	0.888	1	1	1	1	1	1	1	1	1	1	1	1	1	1	1	1	1	1	0	1	0	1	1	1	1	1	1	1	1	1	1	1	1	0	1	1	1	1	1	0	1	1
345677	wPt-7957	1D	81.068	100	96.774	0.198	0.889	1	1	1	1	1	1	1	1	1	1	1	1	1	1	1	-	1	1	0	1	0	1	1	1	1	1	1	1	1	1	0	1	1	0	1	1	1	1	1	1	1	1
66642	wPt-4427	1D	76.7169	100	96.774	0.198	0.889	1	1	1	1	1	1	1	1	1	1	1	1	1	1	1	1	1	1	0	1	0	1	1	-	1	1	1	1	1	1	1	1	1	0	1	1	1	1	1	0	1	1
373307	wPt-2839	1D	72.9332	100	97.849	0.196	0.89	1	1	1	1	1	1	0	1	1	1	1	1	1	1	1	1	1	1	0	1	0	1	1	1	1	1	1	1	1	1	0	1	1	0	1	1	1	1	1	1	1	1
731020	wPt-731020	1D	82.0767	100	100	0.192	0.892	1	1	1	1	1	1	1	1	1	1	1	1	1	1	1	1	1	1	0	1	0	1	1	1	1	1	1	1	1	1	1	1	1	0	1	1	1	1	1	0	1	1
668079	wPt-668079	1D	76.143	100	100	0.192	0.892	1	1	1	1	1	1	1	1	1	1	1	1	1	1	1	1	1	1	0	1	0	1	1	1	1	1	1	1	1	1	1	1	1	0	1	1	1	1	1	0	1	1
734132	wPt-734132	1D	79.7328	100	94.624	0.184	0.898	1	1	1	1	1	1	-	1	1	1	1	1	1	1	1	-	1	1	0	1	0	1	1	1	1	1	1	1	1	1	0	1	1	0	1	1	1	1	1	1	1	1
116009	wPt-4687	1D	71.5049	100	94.624	0.184	0.898	1	1	1	1	-	1	1	1	1	1	1	1	1	1	1	1	1	1	0	1	0	1	1	1	1	1	1	1	1	1	1	1	1	0	1	1	1	1	1	1	1	1
732845	wPt-732845	1D	85.6143	100	95.699	0.182	0.899	1	1	1	1	1	1	1	1	1	1	1	1	1	1	1	1	1	0	1	1	1	1	1	-	1	-	1	1	1	1	1	1	1	1	1	1	1	0	1	1	1	1
731920	wPt-731920	1D	87.4764	100	96.774	0.18	0.9	1	1	1	1	1	1	1	1	1	1	1	1	1	1	1	1	1	0	1	1	1	1	1	1	1	-	1	1	1	1	1	1	1	1	1	1	1	0	1	1	1	1
732575	wPt-732575	1D	76.2543	100	96.774	0.18	0.9	1	1	1	1	1	1	1	1	1	1	1	1	1	-	1	1	1	1	0	1	0	1	1	1	1	1	1	1	1	1	1	1	1	0	1	1	1	1	1	0	1	1
730879	wPt-730879	1D	72.5933	100	96.774	0.18	0.9	1	1	1	1	1	1	1	1	1	1	1	1	1	1	1	-	1	1	0	1	0	1	1	1	1	1	1	1	1	1	1	1	1	0	1	1	1	1	1	1	1	1
665327	wPt-665327	1D	70.3771	100	97.849	0.178	0.901	1	1	1	1	1	1	1	1	1	1	1	1	1	1	1	0	1	1	0	1	0	1	1	1	1	1	1	1	1	-	1	1	1	0	1	1	1	1	1	1	1	1
665360	wPt-665360	1D	83.3533	99.2308	97.849	0.178	0.901	1	1	1	1	1	1	1	1	1	1	1	1	1	1	1	1	1	1	0	1	0	1	1	1	1	1	1	1	1	1	1	1	1	0	1	1	1	1	-	1	1	1
666963	wPt-666963	1D	84.3528	100	98.925	0.177	0.902	1	1	1	1	1	1	1	1	1	1	1	1	1	1	1	1	1	1	0	1	0	1	1	-	1	1	1	1	1	1	1	1	1	0	1	1	1	1	1	1	1	1
730475	wPt-730475	1D	82.7036	100	98.925	0.177	0.902	1	1	1	1	1	1	1	1	1	1	1	1	1	1	1	0	1	1	0	1	0	1	1	1	1	1	1	1	1	-	1	1	1	0	1	1	1	1	1	1	1	1
729788	wPt-729788	1D	87.9486	100	100	0.175	0.903	1	1	1	1	1	1	1	1	1	1	1	1	1	1	1	1	1	1	0	1	0	1	1	1	1	1	1	1	1	1	1	1	1	0	1	1	1	1	1	1	1	1
115734	wPt-7057	1D	81.7801	99.2308	95.699	0.164	0.91	1	1	1	1	1	1	-	1	1	1	1	1	1	1	1	1	1	1	0	1	0	1	1	-	1	1	1	1	1	1	1	1	1	0	1	1	1	1	1	1	1	1
671947	wPt-671947	1D	84.2539	100	97.849	0.16	0.912	1	1	1	1	1	1	1	1	1	1	1	1	1	1	1	1	1	1	0	1	0	1	1	1	-	1	1	1	1	1	1	1	1	0	1	1	1	1	1	1	1	1
116662	wPt-8545	1D	80.2943	100	98.925	0.159	0.913	1	1	1	1	1	1	1	1	1	1	1	1	1	1	1	1	1	1	0	1	0	1	1	1	1	1	1	1	1	1	1	1	1	0	1	1	1	1	1	1	1	1
116213	wPt-3045	1D|6B	83.0844	100	100	0.082	0.043	0	0	0	0	0	0	0	0	0	0	0	0	0	0	0	0	0	0	0	0	0	0	0	0	0	0	0	1	0	0	0	0	0	0	0	0	0	0	0	1	0	1
115481	wPt-7711	1D|6B	92.1891	100	97.849	0.16	0.088	0	0	0	0	0	0	0	0	0	0	0	0	0	0	0	0	0	0	1	0	1	0	0	0	0	0	0	0	0	0	0	0	0	0	0	0	0	0	0	0	0	0
345203	wPt-0115	2A	71.2447	100	98.925	0.083	0.043	0	0	0	0	0	0	0	0	0	0	0	0	0	0	0	0	0	0	0	0	0	0	0	0	0	0	0	0	0	-	0	0	0	0	0	0	0	0	0	1	0	0
664128	wPt-664128	2A	86.768	100	100	0.102	0.054	0	0	0	0	0	0	0	0	0	0	0	0	0	0	0	0	0	0	0	1	0	0	0	1	0	0	0	1	0	0	0	0	0	0	0	0	0	0	0	0	0	1
376817	wPt-6570	2A	75.9777	100	98.925	0.141	0.076	0	0	0	0	0	0	0	0	0	0	0	0	0	0	0	0	0	0	0	0	0	0	0	0	0	0	0	0	0	-	0	0	0	0	0	0	0	0	0	1	0	0
348938	tPt-1560	2A	53.6503	97.9165	97.849	0.178	0.099	0	0	0	0	0	0	0	0	0	0	0	0	0	0	0	0	0	0	0	0	0	0	0	0	0	0	0	0	0	1	0	0	0	0	0	0	-	0	0	1	0	0
116608	wPt-8242	2A	94.5403	100	97.849	0.33	0.209	0	0	0	1	0	0	1	0	0	0	0	0	1	0	1	0	0	0	1	0	0	0	1	0	1	0	0	0	0	0	-	0	0	1	0	1	0	0	0	0	1	0
115475	wPt-8464	2A	86.2527	100	96.774	0.346	0.222	0	0	0	1	0	0	1	0	0	0	0	0	-	0	1	0	0	0	1	0	0	0	1	-	1	0	0	0	0	0	1	0	0	1	0	1	0	0	0	0	1	0
669721	wPt-669721	2A	84.4857	100	96.774	0.358	0.233	0	0	0	1	0	0	1	0	0	0	0	0	1	0	1	0	0	0	1	0	0	0	1	-	1	0	0	0	0	0	1	0	0	1	0	1	0	0	0	0	1	0
348503	tPt-5584	2A	87.6804	100	98.925	0.364	0.239	1	0	1	0	0	1	0	0	0	0	1	0	0	0	0	1	0	0	0	0	1	0	0	1	0	0	1	0	0	0	0	1	0	0	1	0	0	1	0	1	0	0
669143	wPt-669143	2A	80.7709	98.3974	95.699	0.383	0.258	0	0	0	1	0	0	1	0	0	0	0	0	1	0	1	0	0	0	1	0	0	0	1	1	1	0	0	0	0	1	1	0	0	1	0	1	0	0	-	0	1	0
116982	wPt-6687	2A	90.649	100	98.925	0.386	0.261	0	0	0	0	1	0	0	1	0	0	0	1	0	1	0	0	0	1	1	1	0	0	0	0	0	0	0	1	0	0	0	0	0	1	0	0	0	0	0	1	0	1
376593	wPt-6711	2A	85.3787	100	96.774	0.429	0.311	0	0	1	0	0	1	0	0	0	0	-	0	0	0	1	1	0	0	0	1	0	1	1	0	0	0	0	0	0	0	0	1	0	0	1	0	1	1	1	1	0	1
408426	wPt-8068	2A	84.3662	100	97.849	0.434	0.319	0	0	1	0	0	1	0	0	0	0	1	0	0	0	1	1	0	0	0	1	0	1	1	0	0	0	0	0	0	0	0	-	0	0	1	0	1	1	1	1	0	1
665330	wPt-665330	2A	85.0215	100	96.774	0.452	0.344	0	1	0	0	0	0	0	-	1	0	0	0	0	1	1	0	1	1	0	0	0	0	0	0	0	0	0	0	0	1	1	0	0	0	1	1	0	1	0	1	0	0
115722	wPt-3114	2A	92.4402	100	97.849	0.456	0.352	0	1	0	0	0	0	0	0	1	0	0	0	0	1	1	0	1	1	0	0	0	0	0	0	0	0	0	1	0	1	1	0	0	0	1	1	0	1	0	1	0	0
348413	tPt-8937	2A	93.0722	100	97.849	0.456	0.352	0	1	0	0	0	0	0	0	1	0	0	0	0	1	1	0	1	1	0	0	0	0	0	0	0	0	0	1	0	1	1	0	0	0	1	1	0	1	0	1	0	0
408161	wPt-8490	2A	90.4277	100	98.925	0.494	0.446	1	1	0	0	1	0	0	0	0	1	0	1	0	1	0	0	1	1	0	0	1	1	0	1	0	0	0	1	0	-	0	1	1	0	0	0	0	0	1	1	0	1
349182	tPt-9405	2A	84.8344	100	98.925	0.494	0.446	1	1	0	0	1	0	0	0	0	1	0	1	0	1	0	0	1	1	0	0	1	1	0	1	0	0	0	1	0	-	0	1	1	0	0	0	0	0	1	1	0	1
741584	wPt-741584	2A	85.9647	100	97.849	0.498	0.473	0	0	1	0	0	0	0	0	1	1	0	0	1	0	0	0	0	0	0	1	1	1	1	0	0	1	0	-	1	1	0	1	0	1	0	1	0	0	1	0	0	0
743211	wPt-743211	2A	86.9935	100	96.774	0.499	0.478	1	0	1	1	0	1	1	1	0	1	0	0	0	0	1	1	0	0	1	0	0	1	0	-	1	0	1	1	0	0	1	0	1	1	0	1	0	0	1	0	1	0
741201	wPt-741201	2A	85.2915	100	96.774	0.499	0.478	0	0	1	0	0	0	0	0	1	1	0	0	1	0	0	0	0	0	0	1	1	1	1	0	0	1	0	1	1	1	0	1	0	1	0	1	0	0	1	0	0	0
349329	tPt-1041	2A	81.8787	100	93.548	0.499	0.483	0	0	0	1	-	0	1	1	0	0	1	1	1	0	1	0	1	1	1	1	0	0	1	0	-	1	0	-	0	0	-	0	0	1	0	1	0	0	0	1	1	1
375557	wPt-4861	2A	75.1286	100	97.849	0.5	0.505	0	0	1	0	0	0	1	0	1	1	0	0	1	0	0	0	0	0	0	1	1	1	1	0	0	1	0	0	1	1	0	1	0	1	0	1	0	0	1	0	0	0
376463	wPt-4450	2A	91.7787	100	95.699	0.5	0.506	0	1	0	0	1	0	0	1	1	1	0	1	0	1	0	0	1	1	0	1	0	1	0	0	-	1	0	1	1	0	0	-	1	0	0	0	1	0	1	0	0	1
669355	wPt-669355	2A	82.1229	100	93.548	0.5	0.506	0	0	1	0	0	0	0	0	1	1	0	0	1	0	0	0	0	0	0	1	1	1	1	-	-	1	0	-	1	1	0	1	0	1	0	1	0	0	1	0	0	0
669245	wPt-669245	2A	82.4285	100	94.624	0.5	0.511	0	1	0	0	1	0	0	1	1	1	0	1	0	1	0	0	1	1	0	1	0	1	0	-	-	1	0	1	1	-	0	0	1	0	0	0	1	0	1	0	0	1
120529	wPt-2448	2A	80.0825	100	95.699	0.499	0.517	0	1	0	0	1	0	0	1	1	1	0	1	0	1	0	-	1	1	0	1	0	1	0	0	0	1	0	1	1	1	0	0	1	0	0	0	1	0	1	0	0	1
744782	wPt-744782	2A	95.5549	100	98.925	0.499	0.522	0	1	0	0	1	0	0	1	1	1	0	1	0	1	0	0	1	1	0	1	0	1	0	0	0	1	0	1	1	1	0	0	1	0	0	0	1	0	1	0	0	1
743061	wPt-743061	2A	95.3163	100	98.925	0.499	0.522	0	1	0	0	1	0	0	1	1	1	0	1	0	1	0	0	1	1	0	1	0	1	0	0	0	1	0	1	1	1	0	0	1	0	0	0	1	0	1	0	0	1
116742	wPt-2087	2A	95.0152	100	97.849	0.497	0.538	0	1	0	0	1	0	0	1	1	1	0	1	0	1	0	0	1	1	0	1	0	1	0	0	-	1	0	1	1	1	0	0	1	0	0	0	1	0	1	0	0	1
373205	wPt-9320	2A	87.1129	99.2308	95.699	0.482	0.596	0	1	1	1	1	1	0	1	-	1	1	0	0	0	0	1	0	1	1	0	1	1	1	0	1	1	0	0	0	0	1	1	1	0	1	0	1	1	1	0	0	1
345107	wPt-1722	2A	85.5812	97.6923	94.624	0.463	0.636	1	1	1	0	0	0	0	1	-	1	0	1	0	1	0	1	-	1	0	1	1	1	0	0	0	1	1	1	1	1	0	1	0	0	1	0	1	1	1	1	0	0
378243	wPt-5839	2A	92.3405	100	96.774	0.452	0.656	1	1	1	0	1	0	0	1	1	1	1	1	0	1	0	-	1	1	0	1	1	1	0	1	-	1	0	1	1	1	0	1	1	0	0	0	1	0	1	1	0	1
116101	wPt-7626	2A	93.397	100	97.849	0.449	0.659	1	1	1	0	1	0	0	1	1	1	1	1	0	1	0	-	1	1	0	1	1	1	0	1	-	1	0	1	1	1	0	1	1	0	0	0	1	0	1	1	0	1
116456	wPt-9624	2A	86.73	97.6923	98.925	0.447	0.663	1	1	1	0	1	0	0	1	1	1	1	1	0	1	0	1	1	1	0	1	1	1	0	1	0	1	0	1	1	1	0	1	1	0	0	0	1	-	1	1	0	1
63736	wPt-8049	2A	79.8829	99.1666	95.699	0.431	0.685	1	1	1	0	1	1	0	1	0	1	1	1	0	1	0	1	1	1	0	1	0	1	0	1	0	1	0	1	0	1	0	1	1	0	0	0	1	-	1	0	0	1
345256	wPt-2222	2A	95.7862	100	90.323	0.427	0.69	1	1	1	0	1	1	0	1	1	1	1	1	0	1	0	-	1	0	0	1	1	1	0	1	1	-	1	1	1	-	0	1	0	0	1	0	1	1	1	1	0	1
744900	wPt-744900	2A	76.1368	97.6923	95.699	0.423	0.697	1	1	1	0	1	1	0	1	1	1	1	1	0	1	0	1	1	1	0	1	1	1	0	0	0	1	1	1	1	1	0	1	1	0	1	0	1	1	1	0	0	1
66695	wPt-3611	2A	87.2	100	97.849	0.417	0.703	1	1	1	0	1	1	0	1	1	1	1	1	0	1	0	1	1	0	0	1	1	1	0	1	-	1	1	1	1	1	0	1	0	0	1	0	1	1	1	1	0	1
345039	wPt-0277	2A	94.2093	100	94.624	0.416	0.705	1	1	1	0	1	1	0	1	1	1	1	1	0	1	0	-	1	0	0	1	1	1	0	1	-	-	1	1	1	-	0	1	0	0	1	0	1	1	1	1	0	1
408145	wPt-9958	2A	75.467	99.2308	94.624	0.416	0.705	1	1	1	0	1	1	1	1	-	1	1	1	0	-	0	-	1	1	0	1	1	1	0	0	-	1	1	1	1	0	0	1	1	0	1	0	1	1	1	0	0	1
346027	wPt-3744	2A	94.9847	100	98.925	0.405	0.717	1	1	1	0	1	1	0	1	1	1	1	1	0	1	0	1	1	0	0	1	1	1	0	1	1	1	1	1	1	1	0	1	0	0	1	0	1	1	1	1	0	1
373592	wPt-7175	2A	83.1289	100	98.925	0.386	0.739	1	1	1	0	1	1	0	1	1	1	1	1	0	1	0	1	1	1	0	1	1	1	0	-	1	1	1	1	1	0	0	1	1	0	1	0	1	1	1	1	0	1
115227	wPt-5498	2A	75.2945	100	93.548	0.378	0.747	1	1	0	1	0	-	1	0	1	1	1	0	0	0	0	1	1	0	1	0	1	1	1	0	1	1	1	-	1	1	1	1	1	1	0	1	1	0	1	1	1	1
742886	wPt-742886	2A	90.5648	100	86.022	0.375	0.75	1	1	1	0	1	1	0	-	1	1	1	-	0	1	0	1	1	1	0	1	1	1	0	1	-	-	1	-	1	1	0	1	1	0	1	0	1	1	1	1	0	-
63607	wPt-9839	2A	74.9523	100	97.849	0.367	0.758	1	1	1	0	1	1	0	1	1	1	1	1	0	1	1	1	1	1	0	1	1	1	0	-	0	1	1	1	-	0	0	1	1	0	1	0	1	1	1	1	0	1
731381	wPt-731381	2A	76.5032	97.6281	91.398	0.36	0.765	0	1	1	1	0	1	1	1	0	1	1	1	1	0	-	1	1	0	1	-	1	1	1	1	1	1	1	1	0	1	1	-	1	1	1	1	0	1	1	1	1	0
377689	wPt-6431	2A	90.4246	100	97.849	0.355	0.769	1	1	1	0	1	1	0	1	1	1	1	1	0	1	0	1	1	1	0	1	1	1	0	1	0	1	1	1	1	1	0	1	1	0	1	0	1	1	1	1	0	1
744943	wPt-744943	2A	92.4075	100	97.849	0.355	0.769	1	1	1	0	1	1	0	1	1	1	1	1	0	1	0	1	1	1	0	1	1	1	0	1	0	1	1	1	1	1	0	1	1	0	1	0	1	1	1	1	0	1
305590	wPt-5029	2A	76.5796	100	97.849	0.355	0.769	1	1	0	1	0	1	1	0	1	1	1	0	0	0	0	1	1	0	1	0	1	1	1	0	1	1	1	1	1	1	1	1	1	1	0	1	1	0	1	1	1	1
348769	tPt-3109	2A	74.7221	100	94.624	0.351	0.773	1	1	0	1	0	1	1	-	1	1	1	0	0	0	0	1	1	0	1	0	1	1	1	0	1	1	1	1	1	1	1	1	1	1	0	1	1	0	1	1	1	1
378693	wPt-9712	2A	88.0825	100	96.774	0.346	0.778	1	1	1	0	1	1	0	1	1	1	1	1	0	1	0	1	1	1	0	1	1	1	0	1	-	1	1	1	1	1	0	1	1	0	1	0	1	1	1	1	0	1
117454	wPt-2309	2A	90.2251	100	97.849	0.343	0.78	1	1	1	-	1	1	0	1	1	1	1	1	0	1	0	1	1	1	0	1	1	1	0	1	0	1	1	1	1	1	0	1	1	0	1	0	1	1	1	1	0	1
345649	wPt-0553	2A	74.9221	99.1666	91.398	0.334	0.788	1	1	0	1	0	1	1	-	1	1	1	0	0	0	0	1	1	-	1	0	1	1	1	0	1	1	1	1	1	1	1	1	1	1	0	1	1	0	1	1	1	1
373376	wPt-5251	2A	74.7273	100	98.925	0.227	0.87	1	1	1	1	1	1	1	0	1	1	1	1	1	-	1	1	1	1	1	1	1	1	1	0	1	1	1	1	1	0	1	1	1	1	1	1	1	1	1	0	1	1
116703	wPt-1480	2A	63.0146	100	97.849	0.104	0.945	1	1	1	1	1	1	1	1	1	1	1	1	1	1	1	0	1	1	1	1	1	1	1	-	1	1	1	1	1	1	1	0	1	1	1	1	1	1	1	1	1	1
116505	wPt-0477	2A|2B	82.1017	100	98.925	0.364	0.239	0	0	0	1	1	0	1	0	0	0	0	0	-	0	0	0	0	0	1	1	0	0	1	0	1	0	0	0	0	0	1	0	0	1	0	1	0	0	0	0	1	0
116480	wPt-3565	2A|2B	80.1316	100	100	0.372	0.247	0	0	0	1	1	0	1	0	0	0	0	0	1	0	0	0	0	0	1	1	0	0	1	0	1	0	0	0	0	0	1	0	0	1	0	1	0	0	0	0	1	0
378352	wPt-9070	2A|2B	74.4398	98.3974	92.473	0.473	0.384	1	0	1	1	0	0	1	0	0	-	1	0	0	1	1	0	1	1	-	0	1	0	1	0	1	1	0	0	0	0	0	1	0	0	0	0	1	0	-	1	1	0
115967	wPt-6775	2A|2B|2D	75.0996	100	89.247	0.421	0.699	1	0	1	1	1	1	1	1	0	1	1	1	0	1	0	0	0	1	1	1	1	1	1	1	1	1	0	1	1	0	0	0	1	1	1	1	1	1	0	1	1	1
116583	wPt-6158	2A|2B|7R	80.3128	100	100	0.372	0.247	0	0	0	1	1	0	1	0	0	0	0	0	1	0	0	0	0	0	1	1	0	0	1	0	1	0	0	0	0	0	1	0	0	1	0	1	0	0	0	0	1	0
304805	wPt-2858	2A|2D	92.6876	100	98.925	0.301	0.185	0	0	1	0	0	0	0	0	0	0	0	0	0	0	0	0	0	0	0	1	1	0	1	0	0	0	0	0	0	0	0	0	0	1	0	1	0	0	0	0	0	0
305342	wPt-1615	2A|2D	90.1546	100	97.849	0.304	0.187	0	0	1	0	0	0	0	0	0	0	0	0	0	0	0	0	0	0	0	1	1	0	1	0	0	0	0	0	0	0	0	0	0	1	0	1	0	0	0	0	0	0
121514	wPt-5887	2A|2D	76.5204	100	95.699	0.499	0.483	0	0	1	0	0	0	0	0	1	1	0	0	-	0	0	0	0	0	0	1	1	1	1	0	0	1	0	0	1	1	0	1	-	1	0	1	0	0	1	0	0	0
372897	wPt-6064	2A|2D	85.2506	100	97.849	0.343	0.78	1	1	1	1	1	1	1	0	1	0	1	1	0	1	1	1	1	1	0	1	1	1	1	-	1	1	1	1	1	0	1	1	1	1	1	0	1	1	1	1	1	1
348252	tPt-6183	2A|5A	85.1566	100	94.624	0.463	0.364	1	0	1	0	0	1	0	0	0	0	1	0	-	1	0	1	0	0	1	0	1	0	0	1	0	0	1	-	0	-	0	1	0	1	1	0	0	1	0	1	0	1
344786	wPt-2697	2A|5A	74.6445	98.0769	90.323	0.466	0.369	1	0	1	0	0	1	-	0	0	0	1	0	1	1	0	1	0	0	1	0	1	-	0	1	0	0	1	-	0	0	0	-	0	1	1	0	0	1	0	1	0	1
799851	wPt-799851	2B	70.2495	100	94.624	0.022	0.011	0	0	0	0	0	0	0	0	0	0	0	0	0	0	0	0	0	1	0	0	0	0	0	-	-	0	0	0	0	0	0	0	0	0	0	0	0	0	0	0	-	0
305353	wPt-4773	2B	55.008	100	96.774	0.043	0.022	0	0	0	0	0	0	-	0	0	0	0	0	0	0	0	0	0	0	0	1	0	0	0	0	0	0	0	1	0	0	0	0	0	0	0	0	0	0	0	0	0	0
115252	wPt-0049	2B	72.4303	100	100	0.042	0.022	0	0	0	0	0	0	0	0	0	0	0	0	0	0	0	0	0	0	0	0	0	0	0	0	0	0	0	0	0	0	0	0	0	0	0	0	0	0	0	0	0	0
379274	wPt-4426	2B	71.494	100	97.849	0.084	0.044	0	0	0	0	0	0	0	0	0	0	0	0	0	-	0	0	1	0	0	0	0	0	0	0	0	0	0	0	0	0	0	0	0	0	0	0	0	0	0	0	0	0
348246	tPt-5438	2B	68.9347	100	98.925	0.122	0.065	0	0	0	0	0	0	0	0	0	0	0	0	0	0	0	0	0	1	0	0	0	0	0	1	0	0	0	0	0	0	0	0	0	0	0	0	0	0	0	0	0	0
115211	wPt-2430	2B	86.2698	100	100	0.121	0.065	0	0	0	0	0	0	0	1	0	0	0	0	0	0	0	0	0	0	0	1	0	0	0	0	0	0	0	1	0	0	0	0	0	0	0	0	0	0	0	0	0	1
119507	wPt-6932	2B	78.7209	100	100	0.139	0.075	0	1	0	0	0	1	0	0	0	0	0	0	0	0	0	0	0	0	0	0	0	0	0	1	0	0	0	0	0	0	0	0	0	0	0	0	0	0	0	0	0	0
348369	tPt-4248	2B	80.4001	100	100	0.192	0.108	0	0	0	0	0	0	0	0	0	0	0	0	0	0	0	0	0	1	0	0	0	0	0	1	0	0	0	0	0	0	0	0	0	0	0	0	0	0	0	0	0	0
115460	wPt-8460	2B	90.1385	100	97.849	0.196	0.11	0	0	0	0	1	0	0	1	0	0	0	0	0	1	0	-	0	0	0	0	0	0	0	1	0	0	0	0	0	0	0	0	0	0	0	0	0	0	0	1	0	0
800425	wPt-800425	2B	87.5729	100	98.925	0.211	0.12	0	0	0	0	1	0	0	1	0	0	0	0	0	1	0	-	0	0	0	0	0	0	0	1	0	0	0	0	0	0	0	0	0	0	0	0	0	0	0	1	0	0
800707	wPt-800707	2B	88.1366	100	96.774	0.215	0.122	0	0	0	0	1	0	0	1	0	0	0	0	0	1	0	-	0	0	0	0	0	0	0	1	0	0	0	0	0	0	0	0	0	0	0	0	0	0	0	1	-	0
305529	wPt-7305	2B	71.6283	100	94.624	0.252	0.148	0	0	0	-	0	0	-	0	0	-	0	0	1	0	0	0	0	0	0	0	0	0	0	0	0	0	1	0	1	0	0	0	0	0	1	0	0	1	0	0	0	0
116430	wPt-3561	2B	80.3003	100	96.774	0.263	0.156	0	0	0	0	1	0	0	0	0	0	-	0	0	0	0	0	1	0	0	0	0	0	0	1	0	0	0	0	0	1	0	0	0	0	0	0	0	0	0	0	0	0
115291	wPt-7200	2B	84.543	100	94.624	0.283	0.17	0	0	0	0	0	0	-	-	0	0	0	1	0	-	0	0	0	1	0	0	0	0	0	-	0	0	0	0	0	1	0	0	0	0	0	0	0	0	0	0	0	0
377781	wPt-1024	2B	81.2011	100	93.548	0.285	0.172	1	0	0	0	0	1	0	0	1	0	0	0	0	0	0	0	0	0	0	0	0	0	0	0	1	1	0	0	0	-	0	0	-	0	0	0	1	0	1	0	1	0
377479	wPt-8349	2B	77.9792	100	97.849	0.29	0.176	0	0	0	0	1	0	0	0	0	0	0	0	0	1	0	0	0	1	0	0	1	0	0	1	0	0	0	1	0	1	0	-	0	0	0	0	0	0	0	0	0	1
733641	wPt-733641	2B	90.6146	100	100	0.299	0.183	1	0	0	0	1	1	0	1	0	1	0	0	0	0	0	0	0	0	0	0	0	0	0	1	0	0	0	0	0	1	0	0	0	0	1	0	0	0	0	0	0	0
116065	wPt-1489	2B	86.9438	100	93.548	0.314	0.195	0	-	0	0	0	-	0	-	0	0	1	0	0	0	0	0	1	0	0	0	0	0	0	1	0	0	0	-	0	1	0	0	0	0	0	0	1	0	1	0	0	0
116522	wPt-9402	2B	90.1656	97.6923	93.548	0.314	0.195	0	-	0	0	0	1	0	-	0	0	1	0	0	0	0	0	1	0	0	0	0	0	0	1	0	0	0	-	0	1	0	0	0	0	0	0	1	0	1	0	0	0
343695	wPt-3695	2B	91.7502	100	98.925	0.315	0.196	1	0	0	0	1	1	0	1	0	1	0	0	0	0	0	0	0	0	0	0	0	0	0	0	0	0	0	0	0	1	0	0	0	0	1	0	0	0	0	0	0	0
116763	wPt-4916	2B	84.996	100	98.925	0.328	0.207	1	0	0	0	0	1	0	0	1	0	0	0	0	0	0	0	0	0	0	0	0	0	0	0	1	1	0	0	0	0	0	0	1	0	0	0	1	0	1	0	1	0
115579	wPt-2854	2B	84.9363	100	97.849	0.343	0.22	0	0	0	0	0	0	0	0	0	0	0	1	0	1	0	0	0	1	0	0	0	0	0	0	0	0	0	0	0	1	0	0	0	0	0	0	0	0	0	0	0	1
743630	wPt-743630	2B	92.0796	100	96.774	0.346	0.222	0	1	0	0	0	1	0	1	0	0	1	0	0	0	0	0	1	0	0	0	0	0	0	1	0	0	0	-	0	-	0	0	0	0	0	0	1	0	1	0	0	0
373076	wPt-8916	2B	92.7063	100	97.849	0.355	0.231	0	0	0	0	0	0	0	0	0	0	0	0	1	1	0	1	1	1	0	1	0	1	0	-	0	1	1	1	0	0	0	0	0	0	0	0	0	0	0	0	0	0
115371	wPt-1140	2B	81.6003	99.2308	95.699	0.361	0.236	0	1	1	0	0	0	0	0	0	1	0	0	0	0	0	1	1	0	0	0	0	0	0	0	0	0	0	1	0	0	0	0	0	1	0	1	1	0	1	0	0	0
345032	wPt-7715	2B	86.8291	100	100	0.361	0.237	0	0	0	1	0	0	0	1	0	0	0	0	0	1	1	1	0	1	0	0	0	0	0	0	0	0	0	1	0	0	0	0	0	0	0	1	0	0	1	1	0	1
115472	wPt-0950	2B	76.48	100	95.699	0.372	0.247	0	0	0	0	-	-	0	1	0	0	0	1	0	1	0	0	0	1	0	0	0	0	0	1	0	0	0	0	0	1	0	0	0	0	0	0	0	0	0	0	0	1
744022	wPt-744022	2B	90.7554	100	94.624	0.375	0.25	1	0	0	0	0	1	0	1	1	0	0	0	0	0	0	0	0	0	1	0	1	0	0	0	0	1	0	0	0	0	0	1	-	1	0	0	1	0	1	0	1	0
741382	wPt-741382	2B	95.6982	100	100	0.403	0.28	0	0	0	0	1	0	0	0	0	1	1	0	0	1	0	1	1	1	0	0	0	0	0	1	0	0	0	1	0	0	0	1	0	0	0	0	1	0	0	0	0	0
117054	wPt-3132	2B	88.7512	100	91.398	0.425	0.306	0	0	1	1	0	0	0	0	1	1	0	0	0	0	1	0	1	0	1	0	0	0	0	-	-	1	0	0	0	-	0	0	1	1	1	1	0	0	0	0	1	1
115890	wPt-8404	2B	91.6084	100	100	0.437	0.323	1	1	0	0	1	0	0	1	1	0	1	1	0	1	0	0	1	1	0	0	0	1	0	1	0	0	0	0	0	1	0	0	0	0	1	0	1	0	0	0	0	0
116260	wPt-9859	2B	90.9429	100	98.925	0.454	0.348	1	1	1	0	0	1	0	0	0	0	0	0	0	0	0	0	1	0	1	0	0	1	1	0	1	0	0	1	1	0	1	0	0	0	0	1	1	0	0	0	0	1
116285	wPt-6311	2B	84.412	100	98.925	0.454	0.348	1	1	1	0	0	1	0	0	0	0	0	0	0	0	0	0	1	0	1	0	0	1	1	0	1	0	0	1	1	0	1	0	0	0	0	1	1	0	0	0	0	1
744808	wPt-744808	2B	91.084	100	95.699	0.454	0.348	0	1	0	0	1	0	0	0	0	-	1	0	1	1	1	1	1	1	0	0	0	0	0	-	0	1	1	1	0	0	0	0	1	1	0	0	1	1	0	0	0	0
115819	wPt-7695	2B	84.8198	100	95.699	0.454	0.348	1	1	0	0	1	0	0	1	1	0	1	1	0	1	0	0	1	1	0	0	0	1	0	1	0	0	0	0	0	1	0	0	0	0	1	0	1	0	0	0	0	0
116284	wPt-5188	2B	85.6301	100	100	0.458	0.355	1	1	1	0	0	1	0	0	0	0	0	0	0	0	0	0	1	0	1	0	0	1	1	0	1	0	0	1	1	0	1	0	0	0	0	1	1	0	0	0	0	1
349264	tPt-6504	2B	82.2914	98.3334	93.548	0.465	0.368	0	0	0	1	-	0	0	1	1	1	1	0	0	-	1	0	-	1	0	-	0	0	1	0	1	1	0	1	1	0	0	-	1	0	0	0	1	0	0	0	1	1
744181	wPt-744181	2B	80.7386	100	93.548	0.465	0.368	0	1	0	0	1	0	0	0	0	1	0	0	1	0	1	-	1	1	0	0	0	0	0	-	0	1	1	1	0	0	0	1	1	1	0	0	1	1	0	0	0	0
345237	wPt-1294	2B	94.7289	99.2308	93.548	0.465	0.368	1	0	0	-	1	0	1	0	0	0	0	0	1	-	0	1	0	0	0	1	1	1	1	0	-	0	1	1	1	0	1	1	0	0	-	0	0	1	1	1	0	0
305999	wPt-2622	2B	77.4131	100	94.624	0.474	0.386	0	1	0	0	1	0	0	0	0	1	-	0	1	0	1	0	1	1	0	0	0	0	0	1	0	1	1	1	0	0	0	1	1	1	0	0	1	1	0	0	0	0
373199	wPt-0948	2B	89.0255	100	94.624	0.479	0.398	0	1	0	0	1	0	0	0	0	1	1	0	1	1	1	-	1	1	0	0	0	0	0	0	0	1	1	1	0	0	0	1	1	1	0	0	1	1	0	0	0	0
304362	wPt-8693	2B	78.2798	100	96.774	0.48	0.4	1	0	0	0	1	0	1	0	0	0	1	1	1	1	0	-	0	1	0	1	1	1	1	0	0	0	0	1	0	0	1	1	0	0	0	0	0	0	1	0	0	1
116681	wPt-2397	2B	89.6488	100	96.774	0.484	0.411	0	1	0	0	1	0	0	0	0	1	1	0	1	1	1	-	1	1	0	0	0	0	0	0	0	1	1	1	0	0	0	1	1	1	0	0	1	1	0	0	0	0
408176	wPt-3383	2B	83.1868	96.9231	95.699	0.486	0.416	0	0	1	1	0	0	0	1	1	1	0	0	0	1	1	0	1	0	1	0	0	0	0	0	1	1	0	0	0	1	0	0	1	1	-	1	1	0	0	0	1	0
116578	wPt-0694	2B	94.0714	100	97.849	0.486	0.418	1	1	0	0	0	1	1	0	0	0	0	0	1	0	0	1	0	0	0	1	1	0	1	1	0	0	1	1	0	0	1	1	0	0	-	0	0	1	1	0	0	1
119617	wPt-3459	2B	95.5987	100	84.946	0.486	0.418	1	1	1	0	0	1	0	1	1	1	0	0	0	0	0	0	1	0	0	1	0	1	0	1	-	-	0	-	-	-	0	-	1	0	0	0	1	0	1	1	1	1
304863	wPt-5759	2B	81.6294	100	92.473	0.487	0.419	1	1	1	0	0	0	0	1	0	0	1	1	0	1	0	1	1	1	1	0	0	1	0	-	0	0	0	1	1	1	0	-	0	0	0	0	1	0	0	0	0	1
349361	tPt-9065	2B	82.5471	98.4615	98.925	0.488	0.424	1	0	1	1	0	0	1	0	-	1	0	0	1	0	1	0	0	0	1	0	1	1	1	0	1	1	0	0	1	0	1	0	1	1	1	1	0	0	1	0	1	0
116606	wPt-3378	2B	95.1829	100	93.548	0.489	0.425	1	1	1	0	0	0	1	0	1	1	0	1	0	0	0	0	0	0	1	0	1	0	1	1	1	0	0	0	-	1	-	-	0	0	1	0	0	0	1	1	-	0
381845	wPt-3755	2B	86.738	100	95.699	0.489	0.427	1	1	0	0	0	1	1	0	0	0	0	0	1	0	0	1	0	1	0	1	1	0	1	1	0	0	1	1	0	-	1	1	0	0	0	0	0	1	1	1	0	1
304657	wPt-1646	2B	78.6182	99.2308	96.774	0.491	0.433	1	0	0	-	0	1	1	0	0	0	0	0	1	1	0	1	0	0	0	0	1	-	1	0	0	0	1	0	1	1	1	0	0	0	0	0	0	1	1	1	0	0
121535	wPt-9736	2B	78.762	98.4615	93.548	0.492	0.437	1	1	0	0	0	-	1	0	0	0	0	-	1	0	0	1	0	0	0	1	1	0	1	0	0	0	1	1	0	0	1	1	0	0	-	0	0	1	1	1	0	1
345456	wPt-2274	2B	92.7662	100	97.849	0.493	0.44	1	1	1	0	0	0	1	0	1	1	0	1	0	0	0	0	0	0	1	0	1	0	1	-	1	0	0	0	1	0	1	1	0	0	1	0	0	0	1	1	1	0
378394	wPt-9230	2B	81.4747	100	92.473	0.493	0.442	1	1	1	0	0	1	0	1	1	1	0	0	0	0	0	0	1	0	0	1	0	1	0	-	-	1	0	1	1	-	1	1	1	0	0	0	1	0	1	1	1	-
305231	wPt-2724	2B	83.9492	100	95.699	0.495	0.449	1	1	1	0	0	0	1	0	1	1	0	-	0	0	0	0	0	0	1	0	1	0	1	-	1	0	0	0	1	1	1	1	0	0	1	0	0	0	1	1	1	0
121484	wPt-2135	2B	91.0669	100	98.925	0.496	0.457	1	1	1	0	0	0	1	0	1	1	0	1	0	0	0	0	0	0	1	0	1	0	1	1	1	0	0	0	1	-	1	1	0	0	1	0	0	0	1	1	1	0
310526	wPt-2131	2B	80.6499	100	89.247	0.498	0.47	1	1	0	0	-	0	1	-	0	0	-	1	1	1	0	0	0	1	0	1	1	1	1	0	0	0	1	1	1	1	1	1	0	0	0	0	0	1	1	0	0	1
119533	wPt-6627	2B	89.0479	100	97.849	0.498	0.473	1	1	1	0	0	1	0	1	1	1	0	0	0	0	0	0	1	0	0	1	0	1	0	1	-	1	0	1	1	1	0	1	1	0	0	0	1	0	1	1	1	1
310943	wPt-2269	2B	81.6754	100	94.624	0.499	0.477	1	0	0	0	0	0	1	1	0	0	0	-	1	1	0	0	0	-	0	1	1	1	1	0	0	0	1	1	1	1	1	1	0	0	0	0	0	1	1	0	0	1
733929	wPt-733929	2B	74.9718	99.2308	93.548	0.499	0.483	1	1	1	0	0	1	-	1	0	-	1	1	0	1	0	1	0	1	0	1	1	0	1	0	0	0	1	0	0	0	1	1	0	0	1	0	0	0	1	1	0	1
348404	tPt-4602	2B	86.4104	99.5833	97.849	0.499	0.484	0	0	0	-	1	0	1	0	0	0	0	1	1	1	1	1	0	1	1	0	1	0	1	0	0	0	1	0	0	-	1	0	0	1	1	1	0	1	0	0	0	0
346407	wPt-3592	2B	95.1306	100	97.849	0.499	0.484	1	1	1	0	0	1	0	1	1	1	0	0	0	0	0	0	1	0	0	1	0	1	0	1	0	1	0	1	1	1	0	1	1	0	0	0	1	0	1	1	1	1
667472	wPt-667472	2B	94.0935	100	97.849	0.499	0.484	1	1	1	0	0	1	0	1	1	1	0	0	0	0	0	0	1	0	0	1	0	1	0	1	0	1	0	1	1	1	0	1	1	0	0	0	1	0	1	1	1	1
344973	wPt-0489	2B	85.526	100	97.849	0.499	0.484	1	1	0	0	0	1	0	0	0	0	0	1	1	0	0	-	0	1	0	1	1	1	1	0	0	0	1	1	1	1	1	1	0	0	0	0	0	1	1	0	0	0
378331	wPt-8263	2B	94.7966	100	98.925	0.5	0.489	1	1	1	0	0	1	0	1	1	1	0	0	0	0	0	0	1	0	0	1	0	1	0	1	0	1	0	1	1	1	0	1	1	0	0	0	1	0	1	1	1	1
373384	wPt-7312	2B	94.4763	100	96.774	0.5	0.489	1	1	1	0	0	1	0	1	1	1	0	0	0	0	0	0	1	0	0	1	0	1	0	1	-	1	0	1	1	-	0	1	1	0	0	0	1	0	1	1	1	1
116624	wPt-5934	2B	93.2091	100	96.774	0.5	0.489	1	1	1	0	0	1	0	1	1	1	0	0	0	0	0	0	1	0	0	1	0	1	0	1	-	1	0	1	1	1	0	1	1	0	0	0	1	0	1	1	1	1
373928	wPt-8424	2B	93.6136	100	96.774	0.5	0.489	1	1	1	0	0	1	0	1	1	1	0	0	0	0	0	0	1	0	0	1	0	1	0	1	-	1	0	1	1	-	0	1	1	0	0	0	1	0	1	1	1	1
345276	wPt-0289	2B	80.9188	100	93.548	0.5	0.494	0	0	0	0	1	1	1	1	1	1	1	1	1	1	0	0	0	1	0	1	0	0	0	-	0	0	1	1	0	0	0	0	0	0	1	0	0	1	0	1	0	1
116639	wPt-6970	2B	94.6304	100	97.849	0.5	0.495	1	1	1	0	0	1	0	1	1	1	0	0	0	0	0	0	1	0	0	1	0	1	0	1	-	1	0	1	1	1	0	1	1	0	0	0	1	0	1	1	1	1
345585	wPt-1919	2B	95.5234	100	98.925	0.5	0.5	1	1	1	0	0	1	0	1	1	1	0	0	0	0	0	0	1	0	0	1	0	1	0	1	-	1	0	1	1	1	0	1	1	0	0	0	1	0	1	1	1	1
378828	wPt-6120	2B	93.7464	100	98.925	0.5	0.5	1	1	1	0	0	1	0	1	1	1	0	0	0	0	0	0	1	0	0	1	0	1	0	1	-	1	0	1	1	1	0	1	1	0	0	0	1	0	1	1	1	1
665550	wPt-665550	2B	90.7097	100	95.699	0.498	0.528	1	0	1	1	0	1	1	1	1	0	0	1	0	0	0	0	0	0	1	1	1	1	1	0	1	0	0	0	1	1	1	0	0	0	1	1	0	0	1	1	-	1
121253	wPt-6575	2B	84.7964	100	94.624	0.498	0.534	1	1	1	-	0	1	1	1	1	1	0	0	0	0	0	0	1	0	0	1	0	1	0	1	0	1	0	1	1	1	0	1	1	0	0	0	1	0	1	1	1	1
373263	wPt-6174	2B	90.8115	100	98.925	0.488	0.576	0	0	1	1	0	0	1	0	1	1	0	-	1	0	1	0	0	0	1	0	1	1	1	0	1	1	0	0	1	0	1	0	1	1	1	1	0	0	1	1	1	1
303998	wPt-6471	2B	85.0365	100	93.548	0.485	0.586	1	0	1	1	0	0	1	1	1	1	0	-	1	0	-	1	0	0	1	1	1	1	1	0	1	0	0	0	1	0	0	1	0	1	1	1	0	0	1	0	1	0
373890	wPt-8548	2B	84.4365	98.3974	89.247	0.484	0.59	0	0	1	1	0	0	1	0	1	1	0	-	1	0	1	0	0	0	1	0	1	-	1	-	-	0	-	1	1	0	1	0	1	1	1	1	0	0	1	1	1	1
741721	wPt-741721	2B	84.2664	99.2308	95.699	0.482	0.596	1	1	0	0	1	1	1	0	0	0	1	1	1	1	0	1	0	1	0	0	1	1	1	1	0	0	1	-	1	1	1	1	0	0	0	0	0	1	1	1	0	0
305460	wPt-9812	2B	81.3493	100	94.624	0.479	0.602	1	1	0	0	0	-	1	0	0	0	1	1	1	1	0	-	0	1	0	1	1	1	1	-	0	0	1	1	1	1	1	1	0	0	0	0	0	1	1	1	-	1
348022	tPt-7321	2B	80.571	100	97.849	0.478	0.604	1	1	1	0	1	1	1	1	1	1	1	1	0	1	1	1	1	1	0	1	0	1	0	0	0	0	0	1	1	1	1	0	0	0	0	1	1	0	0	1	0	1
348496	tPt-4246	2B	82.6414	98.0769	97.849	0.473	0.615	1	1	1	0	1	1	1	1	1	1	1	1	0	1	1	1	1	1	0	1	0	1	0	0	0	0	0	1	1	1	1	0	0	0	0	1	1	0	0	-	0	1
380120	wPt-3949	2B	81.4804	100	93.548	0.471	0.621	1	1	1	-	0	1	0	0	1	1	0	0	0	0	1	1	1	-	1	1	1	1	1	-	1	1	0	1	1	0	1	1	1	1	0	1	0	0	1	0	1	0
304588	wPt-2293	2B	87.0765	100	94.624	0.463	0.636	0	1	0	1	-	1	0	1	0	1	1	1	0	1	0	0	1	1	0	0	1	1	1	1	0	1	1	1	1	1	0	1	1	0	1	0	0	1	0	1	1	1
116040	wPt-5374	2B	80.7012	100	96.774	0.458	0.644	1	1	0	1	0	0	0	0	1	1	1	1	1	0	1	1	1	0	1	0	0	1	1	-	1	1	1	1	1	0	1	1	1	1	0	0	1	1	0	1	1	0
305022	wPt-3023	2B	90.6172	100	97.849	0.456	0.648	1	1	0	0	1	1	1	1	0	0	1	1	1	1	0	1	0	1	0	1	1	1	1	1	0	0	1	1	1	-	1	1	0	0	-	0	0	1	1	1	0	1
304171	wPt-2528	2B	91.4088	100	94.624	0.456	0.648	1	1	0	0	1	1	1	1	0	0	1	1	1	1	0	1	0	1	0	1	1	1	1	-	-	0	1	1	1	-	1	1	0	0	-	0	0	1	1	1	0	1
116481	wPt-0100	2B	92.96	100	100	0.444	0.667	0	1	1	1	0	0	1	0	0	1	0	1	1	1	1	1	1	1	0	1	0	1	1	1	1	0	1	1	1	1	1	0	0	0	1	1	0	1	0	1	0	1
304751	wPt-0628	2B	83.9049	96.9231	95.699	0.439	0.674	1	1	0	0	1	1	1	1	0	0	1	1	1	1	0	1	0	1	0	1	1	1	1	-	0	0	1	1	1	1	1	1	0	0	-	0	0	1	1	1	0	1
742206	wPt-742206	2B	72.19	99.2308	96.774	0.333	0.789	1	1	-	1	1	1	0	0	1	1	0	1	1	1	1	1	1	1	1	1	1	1	1	1	1	1	1	1	1	0	1	-	0	1	1	-	0	1	1	1	1	1
377353	wPt-5736	2B	76.2451	100	96.774	0.32	0.8	1	1	1	1	1	1	1	1	1	1	1	1	0	1	1	1	1	1	1	0	1	1	1	0	1	0	0	0	1	1	1	1	0	1	1	1	1	0	1	1	1	1
116472	wPt-8398	2B	82.5379	100	97.849	0.29	0.824	1	1	1	0	1	1	1	1	1	1	0	1	1	0	0	1	1	0	1	1	1	1	0	0	0	0	1	1	1	-	1	1	1	1	1	1	0	1	1	1	0	1
116841	wPt-3983	2B	72.286	100	96.774	0.278	0.833	1	1	1	1	0	1	0	1	1	1	1	1	1	1	0	1	0	1	1	1	1	1	1	0	1	1	1	1	1	-	1	1	1	1	1	1	1	1	1	1	1	1
115228	wPt-3109	2B	73.2528	99.2308	97.849	0.196	0.89	1	1	1	1	0	1	1	1	1	1	1	1	1	1	-	1	1	1	1	1	1	1	1	0	1	1	1	1	1	0	1	1	1	1	1	1	0	1	1	1	1	1
304544	wPt-7883	2B	78.2567	100	94.624	0.184	0.898	1	1	1	1	1	1	0	-	1	1	0	1	1	0	1	1	1	0	1	1	1	1	1	-	-	1	1	1	1	1	1	1	1	1	1	1	0	1	1	1	1	1
348523	tPt-0611	2B	69.695	100	97.849	0.16	0.912	1	1	1	1	1	1	1	1	1	1	1	1	1	1	1	1	1	1	1	1	1	1	1	1	1	1	1	1	1	0	1	1	1	1	1	1	1	1	1	1	1	1
116303	wPt-7937	2B	68.1492	100	98.925	0.122	0.935	1	1	1	1	1	1	1	1	1	1	1	1	1	1	1	1	1	1	1	1	1	1	1	1	1	1	1	1	1	1	1	1	1	1	1	1	0	1	1	1	1	1
744324	wPt-744324	2B	62.0805	100	98.925	0.122	0.935	1	1	1	1	1	1	1	1	1	1	1	1	1	1	1	1	1	0	1	1	1	1	1	0	1	1	1	1	1	1	1	1	1	1	1	1	1	1	1	1	1	1
370577	wPt-5878	2B	64.661	100	94.624	0.107	0.943	-	1	1	1	1	1	1	1	1	1	1	1	1	1	1	1	1	1	1	1	1	1	1	1	1	1	1	-	1	1	1	1	1	1	1	1	0	1	1	1	1	1
344394	wPt-2457	2B	57.694	100	95.699	0.106	0.944	1	1	1	1	1	1	1	1	1	1	1	1	1	1	1	1	1	1	1	1	1	1	1	1	1	1	1	1	1	0	1	1	1	1	1	1	1	1	1	1	1	1
119977	wPt-5044	2B	76.6529	100	96.774	0.105	0.944	1	1	1	1	1	1	1	1	1	1	1	1	1	-	-	1	1	1	1	1	1	1	1	1	1	1	1	1	1	1	1	1	1	1	1	1	0	1	1	1	1	1
116279	wPt-0395	2B	66.472	99.2308	96.774	0.105	0.944	-	1	1	1	1	1	1	1	1	1	1	1	1	1	1	1	1	1	1	1	1	1	1	1	1	1	1	1	1	1	1	1	1	1	1	1	0	1	1	1	1	1
115801	wPt-1882	2B	58.9613	97.1154	97.849	0.104	0.945	1	1	1	1	1	1	1	1	1	1	1	1	1	1	1	1	1	1	1	1	1	-	1	1	1	1	1	1	1	0	1	1	1	1	1	1	1	1	1	1	1	1
116107	wPt-1494	2B	77.2773	100	98.925	0.103	0.946	1	1	1	1	1	1	1	1	1	1	1	1	1	1	1	1	1	1	1	1	1	1	1	1	1	1	1	1	1	0	1	1	1	1	1	1	0	1	1	1	1	1
378600	wPt-1064	2B	66.2502	100	98.925	0.103	0.946	1	1	1	1	1	1	1	1	1	1	1	1	1	1	1	1	1	1	1	1	1	1	1	0	1	1	1	1	1	0	1	1	1	1	1	1	1	1	1	1	1	1
742618	wPt-742618	2B	73.9129	100	98.925	0.103	0.946	1	1	1	1	1	1	0	1	1	1	1	1	1	1	1	1	1	1	1	1	1	1	1	1	1	1	1	1	1	1	1	1	1	1	1	1	0	1	1	1	1	1
304506	wPt-9519	2B	73.1492	100	100	0.102	0.946	1	1	1	1	1	1	1	1	1	1	1	1	1	1	1	0	1	1	1	1	1	1	1	1	1	1	1	1	1	1	1	1	1	1	1	1	0	1	1	1	1	1
304917	wPt-7990	2B	64.3918	100	96.774	0.085	0.956	1	1	1	1	1	1	-	1	1	1	1	1	1	1	1	1	1	1	1	1	1	1	1	1	1	1	1	1	1	1	1	1	1	1	1	1	0	1	1	1	1	1
116273	wPt-0775	2B	68.1517	100	97.849	0.084	0.956	1	1	1	1	1	1	1	1	1	1	1	1	1	1	1	1	1	1	1	1	1	1	1	1	1	1	1	1	1	0	1	1	1	1	1	1	1	1	1	1	1	1
671747	wPt-671747	2B	61.1671	99.0385	97.849	0.084	0.956	1	1	1	1	1	1	1	1	1	1	1	1	1	1	1	1	1	1	1	1	1	1	1	1	1	1	1	1	1	0	1	1	1	1	1	1	1	1	1	1	1	1
348168	tPt-3512	2B	64.8027	98.4615	97.849	0.084	0.956	1	1	1	1	1	1	-	1	-	1	1	1	1	1	1	1	1	1	1	1	1	1	1	1	1	1	1	1	1	1	1	1	1	1	1	1	0	1	1	1	1	1
664754	wPt-664754	2B	59.6047	97.1154	97.849	0.084	0.956	-	1	1	1	1	1	1	1	1	1	1	1	1	1	1	1	1	1	1	1	1	1	1	1	1	1	1	1	1	0	1	1	1	1	1	1	1	1	1	1	1	1
348275	tPt-5296	2B	67.9638	100	100	0.082	0.957	1	1	1	1	1	1	1	1	1	1	1	1	1	1	1	1	1	1	1	1	1	1	1	1	1	1	1	1	1	0	1	1	1	1	1	1	1	1	1	1	1	1
343418	wPt-2082	2B	56.308	100	95.699	0.065	0.966	1	1	1	1	1	1	1	1	1	1	1	1	1	1	1	1	1	1	1	1	1	1	1	1	1	1	1	1	1	-	1	1	1	1	1	1	1	1	1	1	1	-
347504	rPt-3823	2B	58.999	100	97.849	0.064	0.967	1	1	1	1	1	1	1	-	1	1	1	1	1	1	1	1	1	1	1	1	1	1	1	1	1	1	1	1	1	-	1	1	1	1	1	1	1	1	1	1	1	1
116643	wPt-5440	2B	72.5401	100	98.925	0.063	0.967	1	1	1	-	1	1	1	1	1	1	1	1	1	1	1	1	1	1	1	1	1	1	1	1	1	1	1	1	1	1	1	1	1	1	1	1	1	1	1	1	1	1
343594	wPt-6321	2B	64.42	100	98.925	0.063	0.967	1	1	1	1	1	1	1	1	1	1	1	1	1	1	1	1	1	1	1	1	1	1	1	1	1	1	1	1	1	-	1	1	1	1	1	1	1	1	1	1	1	1
378202	wPt-4857	2B	52.576	100	98.925	0.063	0.967	1	1	1	1	1	1	1	1	1	1	1	1	1	1	1	1	1	1	1	1	1	1	1	1	1	1	1	1	1	-	1	1	1	1	1	1	1	1	1	1	1	1
119731	wPt-2249	2B	57.168	100	98.925	0.063	0.967	1	1	1	1	1	1	1	1	1	1	1	1	1	1	1	1	1	1	1	1	1	1	1	1	1	1	1	1	1	-	1	1	1	1	1	1	1	1	1	1	1	1
310516	wPt-9889	2B	64.1757	97.1154	97.849	0.064	0.967	1	1	1	1	1	1	1	1	1	1	1	1	1	1	-	1	1	1	1	1	1	1	1	1	1	1	1	1	1	1	1	1	1	1	1	1	1	1	1	-	1	1
304422	wPt-3906	2B	73.2098	100	100	0.062	0.968	1	1	1	1	1	1	1	1	1	1	1	1	1	1	1	1	1	1	1	1	1	1	1	1	1	1	1	1	1	1	1	1	1	1	1	1	1	1	1	1	1	1
378209	wPt-2734	2B	62.0626	100	100	0.062	0.968	1	1	1	1	1	1	1	1	1	1	1	1	1	1	1	1	1	1	1	1	1	1	1	1	1	1	1	1	1	1	1	1	1	1	1	1	1	1	1	1	1	1
116537	wPt-4134	2B|3D|7B	93.4134	100	97.849	0.213	0.121	0	0	0	0	0	0	0	0	0	0	0	1	0	1	0	0	0	1	0	1	0	0	0	0	0	0	0	0	0	0	0	-	0	0	0	0	0	0	0	1	0	0
348234	tPt-4125	2B|4B	79.8888	99.5192	94.624	0.494	0.443	-	0	1	0	0	1	1	0	0	0	1	1	0	1	0	1	0	0	0	0	1	1	1	0	0	0	0	-	0	1	1	1	0	0	0	0	1	0	1	1	0	1
379211	wPt-1964	2B|4D	91.376	100	97.849	0.478	0.396	0	0	0	1	1	0	0	1	1	1	1	1	0	1	1	0	0	1	0	0	0	0	1	0	1	1	0	1	1	0	0	0	1	0	0	0	1	0	0	0	1	1
348498	tPt-4627	2B|4D	88.6654	98.8462	97.849	0.478	0.396	0	0	0	1	1	0	0	1	1	1	1	1	0	1	1	0	0	1	0	0	0	0	1	0	1	1	0	1	1	0	0	0	1	0	0	0	1	0	0	0	1	1
116528	wPt-3569	2B|5B	88.5954	98.4615	97.849	0.49	0.429	-	0	0	1	0	1	1	0	0	0	1	0	1	1	0	0	1	0	0	1	0	0	0	0	1	0	0	1	1	1	0	1	0	1	1	1	0	1	0	1	1	0
115721	wPt-9131	2B|6A	88.7068	96.9231	97.849	0.499	0.484	1	0	0	0	1	0	1	1	0	0	0	0	0	0	1	1	1	1	0	0	1	1	1	0	1	0	0	0	0	0	1	1	1	1	0	1	1	1	1	1	1	0
116223	wPt-9423	2B|6B	81.2761	100	91.398	0.306	0.188	0	-	0	0	0	-	0	-	0	0	1	0	0	0	0	0	1	0	0	0	0	0	0	1	0	0	0	-	0	1	0	0	0	0	0	0	1	0	1	0	0	0
305818	wPt-8040	2B|7B	90.6292	100	98.925	0.396	0.272	0	1	0	0	0	0	0	-	0	1	0	0	0	0	1	0	0	1	0	0	0	0	1	0	0	0	0	0	0	0	1	0	1	0	0	1	0	1	0	0	0	0
373905	wPt-4330	2D	69.8783	100	100	0.042	0.022	0	0	0	0	0	0	0	0	0	0	0	0	0	0	0	0	0	0	0	0	0	0	0	0	0	0	0	0	0	0	0	0	0	0	0	0	0	0	0	0	0	0
731130	wPt-731130	2D	65.7044	100	96.774	0.198	0.111	0	0	0	0	1	0	0	0	0	0	0	0	0	1	0	0	0	1	0	0	0	0	0	0	0	0	0	0	0	0	0	0	0	0	0	0	0	0	0	0	0	1
373162	wPt-5586	2D	78.9953	100	94.624	0.201	0.114	0	0	0	0	1	0	0	1	0	0	0	0	0	-	0	0	0	1	0	0	0	0	0	-	0	0	0	0	0	0	0	0	0	0	0	0	0	0	0	0	0	1
345250	wPt-6850	2D	80.4804	100	97.849	0.213	0.121	0	0	0	0	1	0	-	-	0	0	0	0	0	1	0	0	0	1	0	0	0	0	0	0	0	0	0	0	0	0	0	0	0	0	0	0	0	0	0	0	0	1
374472	wPt-6704	2D	96.018	100	97.849	0.213	0.121	0	0	0	0	1	0	0	1	0	0	0	0	0	-	0	0	0	1	0	0	0	0	0	1	0	0	0	0	0	0	0	0	0	0	0	0	0	0	0	0	0	1
731134	wPt-731134	2D	79.654	100	94.624	0.219	0.125	0	0	0	0	1	0	0	-	0	0	0	0	0	1	0	0	0	1	0	0	0	0	0	1	0	0	0	0	0	0	0	-	0	0	0	0	0	0	0	0	0	1
732270	wPt-732270	2D	89.8689	100	100	0.24	0.14	0	0	0	0	1	0	0	1	0	0	0	0	0	1	0	0	0	1	0	0	0	0	0	1	0	0	0	0	0	0	0	0	0	0	0	0	0	0	0	0	0	1
667476	wPt-667476	2D	89.5401	100	100	0.24	0.14	0	0	0	0	1	0	0	1	0	0	0	0	0	1	0	0	0	1	0	0	0	0	0	1	0	0	0	0	0	0	0	0	0	0	0	0	0	0	0	0	0	1
732603	wPt-732603	2D	84.1292	100	100	0.24	0.14	0	0	0	0	1	0	0	1	0	0	0	0	0	1	0	0	0	1	0	0	0	0	0	1	0	0	0	0	0	0	0	0	0	0	0	0	0	0	0	0	0	1
668120	wPt-668120	2D	91.1344	100	98.925	0.243	0.141	0	0	0	0	1	0	0	1	0	0	0	0	0	1	0	0	0	1	0	0	0	0	0	1	0	0	0	0	0	0	0	0	0	0	0	0	0	0	0	0	0	1
116730	wPt-1554	2D	75.3187	100	97.849	0.245	0.143	0	0	0	0	1	0	0	1	0	0	0	0	0	1	0	0	0	1	0	0	0	0	0	1	0	0	-	0	0	1	0	0	0	0	0	0	0	0	0	0	0	1
730744	wPt-730744	2D	80.6153	100	96.774	0.247	0.144	0	0	0	0	1	0	-	1	0	0	0	0	0	1	0	0	0	1	0	0	0	0	0	1	-	0	0	0	0	0	0	-	0	0	0	0	0	0	0	0	0	1
671892	wPt-671892	2D	87.5665	100	96.774	0.263	0.156	0	0	0	0	1	0	0	1	0	0	0	1	0	1	0	0	0	1	0	0	0	0	0	1	0	0	0	0	0	0	0	0	0	0	0	0	0	0	0	0	0	1
671737	wPt-671737	2D	93.9231	100	95.699	0.265	0.157	0	0	0	0	1	0	0	1	0	0	0	1	0	-	0	0	0	1	0	0	0	0	0	1	0	0	0	0	0	0	0	0	0	0	0	0	0	0	0	0	0	1
733932	wPt-733932	2D	84.1837	100	94.624	0.268	0.159	0	0	0	0	1	0	0	1	0	0	0	1	0	1	0	0	0	1	0	0	0	0	0	-	0	0	0	0	0	-	0	0	0	0	0	0	0	0	0	0	0	1
664745	wPt-664745	2D	91.4354	100	97.849	0.275	0.165	0	0	0	0	1	0	0	1	0	0	0	1	0	1	0	0	0	1	0	0	0	0	0	-	0	0	0	0	0	0	0	0	0	0	0	0	0	0	0	0	0	1
733674	wPt-733674	2D	82.6091	100	98.925	0.301	0.185	0	0	0	0	1	0	0	1	0	0	0	1	0	1	0	0	0	1	0	0	0	0	0	1	0	0	0	0	0	0	0	0	0	0	0	0	0	0	0	0	0	1
665030	wPt-665030	2D	76.9311	100	95.699	0.309	0.191	0	0	0	-	1	0	0	1	0	0	0	1	0	1	0	0	0	1	0	0	0	0	0	1	0	0	0	0	0	0	0	0	0	0	0	0	0	0	0	0	0	1
116173	wPt-4144	2D	84.3658	100	97.849	0.378	0.253	0	0	0	0	1	0	0	1	0	0	0	0	0	1	0	1	0	0	1	0	1	0	0	1	0	0	0	0	0	-	0	0	1	0	0	0	0	0	1	0	1	1
740836	wPt-740836	2D	91.6583	100	98.925	0.386	0.261	0	0	0	0	1	0	0	1	0	0	0	0	0	1	0	1	0	0	1	0	1	0	0	1	0	0	0	0	0	0	0	0	1	0	0	0	0	0	1	0	1	1
667584	wPt-667584	2D	92.5093	100	97.849	0.388	0.264	0	0	0	0	0	1	0	1	0	0	1	0	0	-	0	1	0	0	1	0	0	0	0	0	0	1	0	1	0	0	0	0	0	1	1	0	1	1	0	0	1	0
731148	wPt-731148	2D	92.1686	100	100	0.393	0.269	0	0	0	0	0	1	0	1	0	0	1	0	0	0	0	1	0	0	1	0	0	0	0	0	0	1	0	1	0	0	0	0	0	1	1	0	1	1	0	0	1	0
117030	wPt-0298	2D	90.3591	100	97.849	0.408	0.286	0	0	0	0	0	1	0	1	0	0	1	0	0	1	0	1	0	0	1	0	0	0	0	0	0	1	0	1	0	0	0	0	0	1	1	0	1	1	0	0	1	0
116886	wPt-6003	2D	92.6684	99.2308	95.699	0.482	0.404	0	0	1	1	1	1	1	0	1	1	0	1	0	0	1	1	1	1	0	1	0	0	0	0	0	0	0	1	1	1	0	0	0	0	0	0	0	1	0	0	0	0
374685	wPt-6780	2D	83.6598	97.6923	91.398	0.494	0.447	1	1	0	1	0	0	1	0	0	-	0	0	0	1	1	0	1	1	1	1	1	1	1	0	0	0	0	0	1	1	1	1	0	0	0	0	0	1	1	1	0	0
119551	wPt-4413	2D	77.5305	99.2308	94.624	0.499	0.477	1	0	1	0	0	0	1	1	0	1	0	-	1	-	1	0	1	1	0	0	0	1	0	1	1	0	0	1	0	1	0	0	0	0	0	0	0	1	1	1	0	1
731336	wPt-731336	2D	84.3233	100	90.323	0.499	0.524	1	1	1	-	0	0	-	0	1	0	-	0	1	1	0	0	1	0	0	0	1	1	1	1	0	-	0	1	1	1	1	0	1	0	1	-	1	1	1	1	1	0
374835	wPt-7466	2D	73.764	100	87.097	0.487	0.58	1	0	-	-	0	1	-	0	1	0	0	0	1	1	0	0	1	0	1	0	1	1	1	0	-	1	1	-	0	1	1	1	1	1	1	1	0	1	1	0	1	1
119684	wPt-3728	2D	75.491	99.2308	91.398	0.48	0.6	1	0	1	-	0	0	-	0	1	0	0	0	1	-	0	0	1	0	1	0	1	0	-	0	-	1	1	-	0	-	1	1	1	1	1	1	0	1	1	0	1	1
374614	wPt-4329	2D	92.3325	100	97.849	0.473	0.615	0	1	1	0	1	0	1	0	1	0	0	1	0	1	1	-	1	1	0	1	1	1	1	1	0	1	1	1	1	0	1	1	1	1	0	0	1	1	1	1	1	1
733725	wPt-733725	2D	87.8894	100	95.699	0.447	0.663	0	1	1	0	1	0	-	0	1	0	0	1	0	1	1	1	1	1	0	1	1	1	1	1	-	1	1	1	1	0	1	1	1	1	0	0	1	1	1	1	1	1
115333	wPt-2644	2D	79.5823	99.2308	95.699	0.394	0.73	1	0	1	1	0	1	1	0	1	0	0	0	1	0	0	-	1	1	1	-	1	1	1	0	1	1	1	1	1	1	1	-	1	1	1	1	0	1	1	0	1	0
732923	wPt-732923	2D	75.6618	100	94.624	0.375	0.75	1	1	1	-	1	1	-	0	1	0	1	1	0	-	1	-	1	1	0	1	1	1	1	1	1	1	1	1	1	0	1	1	1	1	1	0	1	1	1	1	1	1
741208	wPt-741208	2D	84.6258	100	95.699	0.348	0.775	1	1	1	-	1	1	1	0	1	0	-	1	0	1	-	1	1	1	0	1	1	1	1	-	1	1	1	1	1	0	1	1	1	1	1	0	1	1	1	1	1	1
667485	wPt-667485	2D	85.1841	100	97.849	0.343	0.78	1	1	1	1	1	1	1	0	1	0	1	1	0	1	-	1	1	1	0	1	1	1	1	1	1	1	1	1	1	0	1	1	1	1	1	0	1	1	1	1	1	1
668044	wPt-668044	2D	72.0288	99.2308	95.699	0.309	0.809	1	1	1	1	0	0	1	1	1	1	1	0	1	0	1	1	1	0	1	-	1	1	1	-	1	1	1	1	1	-	1	1	1	1	1	1	1	1	1	1	1	0
116495	wPt-2781	2D	81.192	100	98.925	0.273	0.837	1	1	1	1	0	1	1	0	1	1	1	0	1	0	1	1	1	0	1	1	1	1	1	0	1	1	1	1	1	1	1	1	1	1	1	1	1	1	1	1	1	0
665317	wPt-665317	2D	68.9431	98.4615	96.774	0.263	0.844	1	1	1	1	0	1	1	0	1	1	1	1	1	0	1	1	1	0	1	1	1	1	-	0	1	1	1	1	1	1	1	1	1	1	1	1	1	1	1	1	1	0
115496	wPt-7243	2D	70.3265	100	93.548	0.254	0.851	1	1	1	-	1	-	1	1	1	1	1	0	1	1	1	1	0	1	1	0	1	1	1	1	1	1	1	0	1	1	1	-	1	1	1	1	1	1	1	1	1	0
115615	wPt-6847	2D	80.7717	100	95.699	0.249	0.854	1	1	1	1	0	1	-	0	1	1	1	1	1	0	1	1	1	0	1	1	1	1	1	0	1	1	1	1	1	1	1	1	1	1	1	1	1	1	1	1	1	0
374411	wPt-3812	2D	55.66	100	100	0.082	0.957	1	1	1	1	1	1	1	0	1	1	1	1	1	1	1	1	1	1	1	1	1	1	1	1	1	1	1	1	1	0	1	1	1	1	1	1	1	1	1	1	1	1
116724	wPt-9997	2D|2R	93.7774	100	96.774	0.42	0.7	0	0	1	1	1	1	1	1	0	1	1	1	1	1	1	1	0	1	0	1	0	0	0	1	1	1	0	1	1	0	0	0	1	1	0	1	1	1	0	1	1	1
343539	wPt-1119	3A	54.66	100	97.849	0.022	0.011	0	0	0	0	0	0	0	0	0	0	0	0	0	0	0	0	0	1	0	0	0	0	0	0	0	0	0	0	0	0	0	0	0	0	0	0	0	0	0	0	0	0
346229	wPt-9160	3A	74.7734	100	100	0.062	0.032	0	0	0	0	0	0	0	1	0	0	0	0	0	0	0	0	0	0	0	0	0	0	0	1	0	0	0	0	0	0	0	0	0	0	0	0	0	0	0	0	0	0
408265	wPt-8699	3A	79.0782	100	100	0.082	0.043	0	0	0	0	0	0	0	0	0	1	0	0	0	0	0	0	0	0	0	0	0	0	0	0	0	0	0	0	0	0	0	0	0	0	0	0	0	0	0	1	0	0
743723	wPt-743723	3A	78.2629	100	100	0.082	0.043	0	0	0	0	0	0	0	0	0	0	0	0	0	0	0	0	0	1	0	0	0	0	0	0	0	0	0	0	0	0	0	0	0	0	0	0	0	0	0	0	0	0
664488	wPt-664488	3A	90.9887	100	87.097	0.116	0.062	0	0	0	0	0	0	0	0	0	0	0	0	0	0	0	0	0	0	0	0	0	0	0	1	0	-	0	0	0	-	0	-	0	0	0	0	0	0	0	0	0	1
376312	wPt-1111	3A	90.9909	100	98.925	0.141	0.076	0	0	0	0	0	0	0	0	0	0	0	1	0	0	0	0	0	0	0	1	0	0	0	0	0	0	0	1	0	0	0	0	0	0	0	0	0	0	0	0	0	0
376399	wPt-1464	3A	86.3937	100	95.699	0.145	0.079	0	0	1	0	0	0	0	0	0	0	0	0	1	0	0	0	0	0	0	0	0	0	0	0	-	0	0	0	0	0	0	0	1	0	0	1	0	0	0	0	0	0
378134	wPt-9928	3A	80.2531	100	97.849	0.16	0.088	0	0	1	0	0	0	0	0	0	0	0	0	1	-	0	0	0	0	0	0	0	0	0	0	0	0	0	0	0	0	0	0	1	0	0	1	0	0	0	0	0	0
730156	wPt-730156	3A	80.8739	100	98.925	0.177	0.098	0	0	0	0	0	0	0	1	0	0	0	0	0	0	0	0	0	0	0	0	1	0	1	0	0	0	0	0	0	-	1	0	0	0	0	0	0	0	0	0	0	0
380175	wPt-2127	3A	86.6028	100	97.849	0.33	0.209	1	0	0	1	0	0	0	0	1	0	1	0	0	0	0	0	0	0	0	0	0	0	0	0	0	0	0	0	1	0	0	0	1	0	1	0	0	0	0	1	0	0
376074	wPt-4128	3A	86.398	96.8589	94.624	0.375	0.25	0	0	1	0	0	0	0	0	0	0	0	0	0	0	0	0	0	1	0	1	1	1	-	0	0	0	-	-	0	0	-	0	0	0	0	1	1	0	1	0	1	0
744041	wPt-744041	3A	81.2552	100	98.925	0.386	0.261	0	0	0	0	0	0	0	0	0	1	0	0	0	0	0	0	0	0	0	0	0	1	1	0	1	1	0	0	0	-	1	0	0	1	0	1	0	0	0	0	0	0
115431	wPt-2938	3A	88.6826	99.2308	95.699	0.414	0.292	1	0	1	0	0	-	0	0	0	1	0	0	1	1	0	0	1	1	0	0	0	1	0	0	0	0	0	0	0	0	0	0	0	0	0	1	0	0	1	1	0	1
343989	wPt-1655	3A	92.8145	100	97.849	0.426	0.308	1	0	1	0	0	-	0	0	0	1	0	0	1	1	0	0	1	1	0	0	0	1	0	-	0	0	0	0	0	0	0	0	0	0	0	1	0	0	1	1	0	1
733126	wPt-733126	3A	83.5768	100	97.849	0.449	0.341	0	0	0	0	1	1	0	1	0	1	0	0	1	1	0	1	1	0	0	0	1	0	1	1	0	0	0	0	0	1	-	1	0	1	0	0	0	0	0	1	0	0
743015	wPt-743015	3A	91.4806	100	93.548	0.495	0.448	0	1	1	0	0	1	0	0	1	0	0	0	0	0	0	1	0	1	0	0	1	1	1	1	-	1	0	0	0	0	1	1	0	1	1	1	1	1	1	0	0	0
733405	wPt-733405	3A	83.3652	100	97.849	0.495	0.451	0	1	0	1	0	1	0	0	1	0	0	0	1	0	1	1	0	0	1	0	1	0	1	0	1	1	1	0	1	0	1	1	0	1	1	0	0	1	0	0	0	0
115719	wPt-0797	3A	88.4504	100	98.925	0.496	0.457	0	1	0	1	0	1	0	0	1	0	1	1	0	1	1	0	0	1	0	1	1	1	0	0	1	1	1	1	0	0	0	1	0	1	0	0	0	0	1	0	1	1
116380	wPt-1688	3A	89.6712	100	95.699	0.497	0.461	0	-	0	1	0	1	0	0	1	0	1	1	0	1	-	0	0	1	0	1	1	1	0	0	1	1	1	1	0	-	0	1	0	1	0	0	0	0	1	0	1	1
115694	wPt-0836	3A	83.6882	100	96.774	0.498	0.467	0	1	0	1	0	-	0	0	1	0	1	1	0	1	1	0	0	1	0	1	1	1	0	0	1	1	1	1	0	-	0	1	0	1	0	0	0	0	1	0	1	1
304478	wPt-0951	3A	84.5896	100	96.774	0.5	0.5	1	1	1	1	1	1	1	1	0	0	1	0	1	0	0	0	1	0	1	0	0	0	0	0	-	0	1	0	0	0	0	0	-	0	1	1	1	1	0	0	1	0
115697	wPt-2478	3A	81.7542	99.2308	94.624	0.5	0.5	0	1	0	1	0	-	0	0	1	0	1	1	0	1	1	0	-	1	0	1	1	1	0	0	1	1	1	1	0	1	0	1	0	1	0	0	0	0	1	0	1	1
116374	wPt-7890	3A	91.512	100	100	0.499	0.527	0	1	0	0	0	0	0	0	1	0	1	0	0	1	1	1	0	1	0	0	1	1	1	1	1	1	0	0	1	0	1	1	0	1	0	0	1	1	1	0	0	0
380050	wPt-9634	3A	87.9483	100	95.699	0.482	0.596	0	0	0	1	0	0	0	0	1	1	1	0	0	1	1	1	0	1	1	0	1	1	1	1	1	1	0	0	1	-	1	0	0	1	1	0	1	1	1	1	0	1
115324	wPt-0714	3A	79.6964	100	94.624	0.479	0.602	1	1	0	1	0	1	-	1	0	1	1	0	-	0	1	1	1	1	1	0	1	0	0	1	1	0	1	-	1	1	0	1	-	1	0	0	1	0	0	0	1	1
733571	wPt-733571	3A	82.958	100	93.548	0.476	0.609	1	1	1	1	1	0	1	1	0	1	0	-	1	0	1	0	1	0	0	0	0	0	0	-	1	0	0	0	0	1	0	0	0	1	1	1	1	0	1	0	1	1
115349	wPt-5486	3A	75.5131	99.1666	92.473	0.473	0.616	1	1	1	1	1	1	1	1	0	0	1	0	1	-	0	1	1	0	1	0	0	0	-	0	1	-	1	-	-	1	1	0	1	0	1	1	1	1	0	0	1	1
741848	wPt-741848	3A	84.7519	98.3974	94.624	0.469	0.625	0	1	0	1	0	1	0	0	1	1	1	0	1	0	1	1	0	1	1	0	1	1	1	1	1	1	0	0	1	0	1	-	0	1	1	0	1	1	1	1	0	1
671711	wPt-671711	3A	80.7632	100	97.849	0.468	0.626	0	1	0	1	0	1	0	0	1	1	1	0	1	0	1	1	0	1	1	0	1	1	1	1	1	1	0	0	1	-	1	-	0	1	1	0	1	1	1	1	0	1
742039	wPt-742039	3A	82.7288	97.6923	95.699	0.467	0.629	0	1	0	-	0	1	0	0	1	1	1	0	1	0	1	1	0	1	1	0	1	1	1	1	1	1	0	0	1	0	1	1	0	1	1	0	1	1	-	1	0	1
741078	wPt-741078	3A	82.8954	97.1154	88.172	0.464	0.634	0	1	0	-	0	1	0	0	1	-	1	0	1	0	1	1	0	1	1	0	1	1	1	1	-	1	0	0	1	0	1	1	0	1	1	0	1	1	1	1	0	1
743909	wPt-743909	3A	81.4878	99.2308	97.849	0.462	0.637	0	1	0	1	0	1	0	0	1	1	1	0	1	0	1	1	0	1	1	0	1	1	1	1	1	1	0	0	1	0	1	1	0	1	1	0	1	1	1	1	0	1
743858	wPt-743858	3A	84.5256	100	89.247	0.462	0.639	0	1	0	1	0	1	0	0	1	1	1	0	1	0	1	1	0	1	1	0	1	1	1	-	-	1	0	0	1	0	1	-	0	1	1	0	1	1	1	1	-	1
741816	wPt-741816	3A	84.7594	100	87.097	0.452	0.654	0	1	0	1	0	1	0	0	-	-	1	0	1	0	1	1	0	1	1	0	1	1	1	1	1	1	-	0	1	0	1	1	-	1	1	0	1	1	1	1	-	1
116696	wPt-1562	3A	85.2561	100	96.774	0.437	0.678	1	1	1	-	1	1	0	1	1	0	0	1	1	1	1	1	1	1	1	1	1	1	1	1	-	0	1	1	1	1	0	1	1	1	1	0	0	1	1	1	1	0
116175	wPt-3816	3A	82.1596	100	93.548	0.437	0.678	1	1	1	1	1	1	-	1	1	0	0	1	1	1	1	1	1	1	1	1	1	1	1	1	-	0	1	1	1	1	0	1	1	1	1	0	0	1	1	1	1	0
346007	wPt-0286	3A	93.0766	100	100	0.429	0.688	1	1	1	1	1	1	1	1	1	0	0	1	1	1	1	1	1	1	1	1	1	1	1	1	0	0	1	1	1	1	0	1	1	1	1	0	0	1	1	1	1	0
116181	wPt-4725	3A	87.0669	100	93.548	0.428	0.69	1	1	1	1	1	0	-	1	0	-	1	0	1	1	1	0	1	0	0	0	1	0	1	-	1	-	0	0	0	1	1	0	0	1	1	1	1	0	1	0	1	1
378987	wPt-1925	3A	89.2107	100	96.774	0.391	0.733	0	1	1	1	1	1	1	1	1	0	0	1	1	1	1	1	0	1	1	1	1	1	1	1	0	0	1	1	1	0	0	1	1	1	1	1	0	1	0	1	1	1
312736	wPt-6357	3A	88.855	100	97.849	0.388	0.736	0	1	1	1	1	1	1	1	1	0	0	1	1	1	1	1	0	1	1	1	1	1	1	1	0	0	1	1	1	0	0	1	1	1	1	1	0	1	0	1	1	1
348726	tPt-3563	3A	88.9821	100	98.925	0.386	0.739	0	1	1	1	1	1	1	1	1	0	0	1	1	1	1	1	0	1	1	1	1	1	1	1	0	0	1	1	1	0	0	1	1	1	1	1	0	1	0	1	1	1
347432	rPt-9057	3A	84.5728	96.8589	95.699	0.383	0.742	1	1	1	1	0	1	1	0	1	1	1	0	1	1	1	1	1	1	1	0	1	1	1	1	1	0	1	1	0	0	0	1	1	1	0	1	1	0	1	-	1	1
116439	wPt-6854	3A	82.3536	100	96.774	0.346	0.778	1	1	0	1	0	1	1	0	1	0	1	1	0	1	1	1	0	1	1	1	1	1	1	-	0	1	1	1	1	1	1	1	0	1	1	0	1	1	1	0	1	0
116957	wPt-9369	3A	76.7834	99.2308	96.774	0.346	0.778	1	1	0	1	0	1	1	0	1	0	1	1	0	1	1	1	0	1	1	1	1	1	1	1	-	1	1	1	1	1	1	1	0	1	1	0	1	1	1	0	1	0
63580	wPt-1681	3A	81.9279	100	98.925	0.34	0.783	1	1	1	1	0	-	0	1	0	0	1	1	0	1	1	0	1	1	1	1	1	1	0	1	1	1	1	1	1	1	1	1	0	1	1	1	1	1	1	0	1	1
116507	wPt-7992	3A	80.0033	100	95.699	0.336	0.787	1	1	0	1	0	1	1	0	1	0	1	1	0	1	1	1	0	1	1	1	1	1	1	1	1	1	1	1	1	1	1	1	0	1	1	0	1	1	1	0	1	0
116496	wPt-2755	3A	82.8276	100	95.699	0.336	0.787	1	1	1	1	0	1	0	1	0	0	1	1	0	-	1	-	1	1	1	1	1	1	0	1	1	1	1	1	1	1	1	-	0	1	1	1	1	1	1	0	1	1
379040	wPt-3195	3A	76.6368	100	95.699	0.309	0.809	1	1	1	1	0	0	-	0	1	1	1	0	1	0	1	1	1	1	1	0	1	1	1	0	1	1	1	0	1	1	1	1	1	1	1	1	1	1	1	0	1	1
116248	wPt-4407	3A	86.3044	99.2308	98.925	0.301	0.815	1	1	1	1	1	1	0	1	1	1	1	1	1	0	1	1	1	1	0	1	0	1	0	1	1	1	1	1	1	0	0	1	1	0	1	1	1	0	1	1	1	1
348420	tPt-6949	3A	88.024	100	100	0.285	0.828	1	1	1	1	1	1	1	1	1	0	1	1	1	0	1	1	1	0	1	1	1	0	1	0	1	1	1	1	1	1	1	1	1	1	1	1	1	1	0	0	1	0
348591	tPt-0519	3A	86.0449	100	100	0.285	0.828	1	1	1	1	1	1	1	1	1	0	1	1	1	0	1	1	1	0	1	1	1	0	1	0	1	1	1	1	1	1	1	1	1	1	1	1	1	1	0	0	1	0
119490	wPt-8658	3A	74.69	98.0769	97.849	0.275	0.835	0	1	1	1	1	1	0	1	1	1	0	1	1	1	1	1	1	0	1	1	0	1	1	1	1	0	1	1	0	1	1	1	1	0	1	1	0	1	1	1	1	1
121186	wPt-8876	3A	75.5386	100	97.849	0.245	0.857	1	1	1	1	1	1	0	1	1	1	1	1	1	1	0	1	0	1	1	1	1	1	1	1	1	1	1	1	1	0	1	1	1	1	1	1	0	1	1	1	1	1
744743	wPt-744743	3A	76.181	100	79.57	0.214	0.878	1	1	1	1	1	1	-	0	0	0	1	1	1	-	1	1	1	0	0	1	1	1	1	-	-	1	-	1	0	1	1	1	-	1	1	1	1	1	1	1	-	1
380294	wPt-2740	3A	73.4893	100	92.473	0.206	0.884	1	1	1	1	1	1	-	0	0	0	-	1	1	-	-	1	1	0	0	1	1	1	1	1	-	1	1	1	0	1	1	1	1	1	1	1	1	1	1	1	1	1
312613	wPt-5173	3A	62.6599	99.0385	92.473	0.206	0.884	1	1	1	1	1	1	-	1	1	1	0	-	1	0	-	1	1	1	1	0	1	1	1	1	-	1	1	1	1	1	1	1	1	1	1	1	0	1	1	0	1	1
115533	wPt-7860	3A	60.7154	100	91.398	0.171	0.906	1	-	1	1	1	1	1	1	1	0	1	-	1	1	-	1	1	1	1	1	0	1	1	1	1	1	1	1	1	1	1	1	1	0	1	1	1	1	1	1	-	1
347070	rPt-7676	3A	56.0055	100	91.398	0.131	0.929	1	1	1	1	1	1	1	1	1	0	1	1	1	1	1	1	1	1	1	1	1	1	1	1	1	1	1	1	1	1	1	1	1	1	1	1	1	1	1	1	1	1
377884	wPt-7340	3A|3B	65.0518	100	97.849	0.178	0.099	0	0	0	0	0	1	0	0	0	0	0	0	0	0	0	0	0	1	0	0	0	0	0	1	1	0	0	0	0	1	0	0	0	0	0	0	0	0	0	0	0	0
521468	wPt-10311	3A|3B	91.1999	100	100	0.451	0.344	0	0	1	1	1	0	1	1	0	1	0	0	1	1	0	0	1	0	0	0	0	0	0	0	0	0	0	0	0	1	0	0	1	1	0	1	0	0	0	1	0	1
63569	wPt-9049	3A|3B	81.9769	100	91.398	0.469	0.624	1	1	1	1	1	0	1	1	0	1	0	-	1	-	1	0	1	0	0	0	0	0	0	-	1	0	0	0	0	1	0	0	0	1	1	1	1	0	1	0	1	1
116634	wPt-3620	3A|5A	87.1192	100	94.624	0.483	0.591	1	0	1	1	0	0	1	-	1	1	0	0	1	1	0	1	1	0	1	0	1	1	0	0	1	1	1	1	1	1	1	0	0	1	0	1	0	1	1	0	1	1
116375	wPt-1482	3A|5B	79.0598	100	95.699	0.361	0.236	0	0	0	-	0	0	-	0	0	0	0	1	0	0	0	0	0	0	0	0	1	0	0	1	0	0	1	0	1	1	0	1	0	0	1	0	0	0	0	0	1	0
344155	wPt-2961	3B	78.4483	100	98.925	0.083	0.043	0	0	0	0	0	0	-	0	0	0	0	0	0	0	0	0	0	0	0	0	1	0	1	0	0	0	0	0	0	0	0	0	0	0	0	0	0	0	0	0	0	0
344244	wPt-7786	3B	73.6963	100	98.925	0.083	0.043	0	0	0	0	0	0	0	0	0	0	0	0	0	0	0	0	0	0	0	0	0	0	0	0	0	0	0	0	0	0	1	0	0	0	0	0	0	0	0	0	0	0
344212	wPt-8828	3B	61.7565	100	98.925	0.083	0.043	0	0	0	0	0	0	-	0	0	0	0	0	0	0	0	0	0	0	0	0	1	0	1	0	0	0	0	0	0	0	0	0	0	0	0	0	0	0	0	0	0	0
743210	wPt-743210	3B	57.1681	97.6923	95.699	0.106	0.056	-	0	0	0	0	0	0	0	0	0	0	-	0	0	0	0	1	0	1	0	0	0	0	0	0	0	0	0	0	0	0	0	0	0	0	0	0	0	0	0	0	0
116859	wPt-2045	3B	71.2902	100	98.925	0.122	0.065	0	0	0	1	0	0	0	0	0	0	0	0	0	0	0	0	0	0	0	0	0	0	0	0	0	0	0	0	0	-	0	0	0	0	0	0	0	0	0	0	0	1
116932	wPt-6718	3B	63.4148	100	98.925	0.122	0.065	0	0	0	1	0	0	0	0	0	0	0	0	0	0	0	0	0	0	0	0	0	0	0	0	0	0	0	0	0	0	0	0	0	0	0	0	0	0	0	0	0	1
347821	rPt-5396	3B	89.0092	100	100	0.121	0.065	0	0	0	0	0	0	0	0	0	0	0	0	0	0	0	0	1	0	1	0	0	0	0	0	0	0	0	0	0	1	0	0	0	0	0	0	0	0	0	0	0	0
519853	wPt-11032	3B	80.9057	100	100	0.121	0.065	0	0	0	0	0	0	0	0	0	0	0	0	0	0	0	0	1	0	1	0	0	0	0	0	0	0	0	0	0	1	0	0	0	0	0	0	0	0	0	0	0	0
743661	wPt-743661	3B	94.1834	100	100	0.121	0.065	0	0	0	0	0	0	0	0	0	0	0	0	0	0	0	0	1	0	1	0	0	0	0	0	0	0	0	0	0	1	0	0	0	0	0	0	0	0	0	0	0	0
520769	wPt-10874	3B	61.9736	100	97.849	0.123	0.066	0	0	0	0	1	1	0	1	0	0	0	0	0	0	0	0	0	0	0	0	0	0	0	0	0	0	0	0	0	0	0	0	0	0	0	0	0	0	0	0	0	0
379957	wPt-0343	3B	65.6803	100	96.774	0.124	0.067	0	0	0	0	1	1	-	1	0	0	0	0	0	0	0	0	0	0	0	0	0	0	0	0	-	0	0	0	0	0	0	0	0	0	0	0	0	0	0	0	0	0
304997	wPt-2685	3B	76.5173	100	96.774	0.143	0.078	0	0	0	1	0	0	0	0	0	0	0	0	0	-	0	0	0	0	0	0	0	0	0	0	0	1	0	0	1	0	0	0	1	0	0	1	0	0	0	0	0	0
116461	wPt-0544	3B	68.1217	97.6923	96.774	0.143	0.078	0	0	0	1	0	0	0	0	1	0	0	0	0	1	0	0	-	0	0	0	-	0	0	1	0	0	0	0	0	0	0	0	0	0	0	0	0	0	0	1	0	0
731593	wPt-731593	3B	77.8198	100	87.097	0.158	0.086	0	0	0	1	0	0	0	0	0	0	0	0	0	0	0	0	0	0	-	0	0	0	0	0	0	1	0	0	1	-	0	0	1	0	0	1	0	0	0	0	0	0
121129	wPt-2510	3B	72.6512	100	96.774	0.162	0.089	0	0	1	0	0	0	0	0	0	0	0	0	0	0	0	0	0	0	0	0	0	0	0	0	0	0	0	0	0	0	0	0	0	0	0	1	0	0	1	0	0	0
120325	wPt-3038	3B	63.147	100	91.398	0.171	0.094	0	0	0	1	0	-	0	0	0	0	-	0	0	-	0	0	0	0	0	0	0	0	0	0	0	0	0	0	0	0	0	1	0	0	0	0	0	0	0	0	0	1
116983	wPt-9510	3B	76.694	100	100	0.175	0.097	0	0	0	0	0	0	0	0	0	0	0	0	0	1	0	0	0	1	0	0	0	0	0	1	0	0	0	0	0	0	1	0	0	0	0	0	0	0	0	1	0	0
117007	wPt-9432	3B	72.1841	100	98.925	0.177	0.098	0	0	0	0	0	0	0	0	0	0	0	0	0	1	0	0	0	1	0	0	0	0	0	1	0	0	0	0	0	0	1	0	0	0	0	0	0	0	0	1	0	0
731663	wPt-731663	3B	75.8582	99.1666	98.925	0.177	0.098	0	0	0	1	0	0	0	0	0	0	0	0	0	0	0	0	0	0	0	0	0	0	0	0	0	1	0	0	1	1	0	0	1	0	0	1	0	0	0	0	0	0
741331	wPt-741331	3B	90.3613	100	100	0.192	0.108	0	0	0	0	0	0	1	0	0	0	0	0	0	0	0	0	0	0	0	0	0	0	0	1	0	0	0	0	0	0	0	0	0	1	0	0	0	0	0	0	0	0
741413	wPt-741413	3B	87.468	100	98.925	0.194	0.109	0	0	0	0	0	0	1	0	0	0	0	0	0	0	0	0	0	0	0	0	0	0	0	1	0	0	0	0	-	0	0	0	0	1	0	0	0	0	0	0	0	0
373041	wPt-2091	3B	80.5198	100	98.925	0.194	0.109	0	0	0	1	1	0	0	0	0	0	0	0	0	0	0	0	0	0	0	0	0	1	0	0	0	0	0	0	0	0	0	0	0	0	0	0	0	0	0	0	1	0
304025	wPt-4608	3B	84.419	100	100	0.209	0.118	0	0	0	1	1	0	0	0	0	0	0	0	0	0	0	0	0	0	0	0	0	1	0	0	0	0	0	0	0	0	0	0	0	0	0	0	0	0	0	0	1	0
519816	wPt-7677	3B	86.8334	99.2308	97.849	0.213	0.121	1	0	0	0	0	0	0	0	0	0	1	0	0	1	0	0	0	0	1	0	0	0	0	0	0	0	0	0	0	0	0	0	0	0	0	0	0	0	0	1	0	0
522189	wPt-10585	3B	79.221	100	95.699	0.217	0.124	0	0	0	0	0	0	0	0	0	0	1	0	0	0	0	-	1	0	0	0	0	0	0	1	0	0	0	0	0	0	0	0	1	0	1	1	0	0	0	0	0	0
305656	wPt-1682	3B	75.7342	100	92.473	0.223	0.128	0	0	0	0	0	0	0	0	0	0	1	0	0	0	0	-	1	0	0	0	0	0	0	1	0	0	0	0	0	-	0	0	1	0	1	1	0	0	0	0	0	0
119516	wPt-8238	3B	88.0602	100	97.849	0.229	0.132	1	0	0	0	0	0	0	0	1	0	0	0	0	0	0	0	0	0	0	0	0	1	0	0	-	0	0	1	1	0	0	0	0	0	0	0	0	0	1	0	1	0
311426	wPt-8075	3B	68.3797	100	90.323	0.278	0.167	0	0	0	0	0	0	-	0	0	0	1	0	0	0	0	1	1	0	0	0	0	0	0	1	0	0	0	0	0	1	0	0	1	0	1	1	0	0	0	0	0	0
521447	wPt-0212	3B	82.9858	100	98.925	0.301	0.185	0	1	0	0	0	1	0	0	0	0	0	1	1	0	0	0	0	0	1	1	1	0	0	0	0	0	1	0	0	1	0	0	0	0	0	0	0	1	0	0	0	0
119514	wPt-4412	3B	88.8489	100	100	0.35	0.226	0	0	0	0	1	1	0	0	1	0	0	0	0	0	0	0	1	1	0	0	0	0	1	1	0	0	1	0	0	0	1	0	0	0	0	0	0	1	1	1	0	0
116345	wPt-3921	3B	85.4503	100	97.849	0.355	0.231	0	0	0	-	0	0	1	1	0	0	0	1	0	0	1	0	0	0	1	1	0	0	0	0	1	0	0	-	0	0	1	0	0	0	0	0	0	0	0	0	0	1
519737	wPt-11303	3B	76.3906	99.2308	95.699	0.361	0.236	0	0	0	0	0	0	0	1	1	0	1	0	0	0	0	0	0	0	0	0	1	1	1	1	1	-	0	-	0	1	1	1	0	1	0	0	1	0	0	0	0	0
798970	wPt-798970	3B	92.5496	100	100	0.372	0.247	0	0	0	0	1	0	0	1	0	0	0	0	0	1	1	1	0	0	0	0	0	0	0	0	1	0	0	0	0	0	1	0	0	0	0	0	0	0	0	1	0	0
741465	wPt-741465	3B	57.615	100	86.022	0.387	0.263	0	-	1	0	1	0	0	-	0	0	0	1	1	0	0	0	0	1	-	1	0	0	0	0	-	0	0	1	0	1	1	0	1	0	0	0	0	0	0	0	0	0
669328	wPt-669328	3B	80.7545	100	94.624	0.397	0.273	0	0	0	0	0	0	0	1	0	0	0	1	0	1	0	0	1	0	1	1	1	0	1	1	0	1	0	0	0	1	1	0	0	1	0	0	0	0	0	1	0	0
311407	wPt-6131	3B	85.2688	100	93.548	0.41	0.287	1	1	0	0	0	0	1	0	0	1	0	0	1	0	1	0	0	1	0	0	0	0	1	1	-	0	1	0	0	-	1	-	0	0	1	0	0	1	0	0	1	0
345404	wPt-1620	3B	86.9314	100	96.774	0.411	0.289	0	0	0	1	0	0	0	1	0	1	0	0	1	1	0	1	0	0	0	0	0	0	0	1	0	1	1	0	0	1	0	0	0	0	0	0	0	0	0	1	0	1
304361	wPt-5432	3B	86.3452	100	95.699	0.414	0.292	0	1	0	0	0	1	0	0	0	0	-	0	0	0	0	1	0	0	1	0	1	0	1	0	0	0	0	0	0	-	1	0	0	0	0	0	1	0	-	0	0	0
521482	wPt-10276	3B	88.0028	100	98.925	0.415	0.293	0	1	0	1	0	1	0	0	0	0	0	0	1	1	1	1	0	0	1	0	0	0	0	0	0	0	1	0	1	-	1	0	0	0	0	1	0	1	1	1	0	0
521283	wPt-10455	3B	84.1568	100	98.925	0.415	0.293	0	1	0	1	0	1	0	0	0	0	0	0	1	1	1	1	0	0	1	0	0	0	0	0	0	0	1	0	1	0	1	0	0	0	0	1	0	1	1	1	0	0
116659	wPt-8446	3B	88.9207	100	96.774	0.42	0.3	0	0	0	1	0	0	0	1	0	1	0	0	1	1	0	1	0	0	0	0	0	0	0	1	0	1	1	0	0	1	-	0	0	0	0	0	0	0	0	1	0	1
519921	wPt-10272	3B	73.9495	97.6923	92.473	0.422	0.302	0	0	1	1	0	0	1	1	0	1	0	0	1	0	0	0	1	0	0	0	0	0	-	0	0	0	0	0	0	0	0	-	-	1	0	1	0	0	0	1	0	1
666139	wPt-666139	3B	89.9876	100	94.624	0.425	0.307	0	0	0	0	1	0	0	1	0	0	1	1	0	-	1	0	0	1	0	1	1	0	0	0	1	0	0	1	0	-	1	0	0	0	0	0	1	0	0	0	0	0
115526	wPt-7212	3B	83.6834	100	94.624	0.425	0.307	0	0	1	-	0	0	0	1	1	0	0	1	0	0	1	1	1	1	0	1	0	0	0	0	1	0	0	-	0	-	1	1	1	0	0	1	0	0	0	0	0	0
116953	wPt-7225	3B	84.0613	100	96.774	0.429	0.311	0	0	0	1	0	0	0	1	0	1	0	0	1	-	0	1	0	0	0	0	0	0	0	1	0	1	1	0	0	1	-	0	0	0	0	0	0	0	0	1	0	1
379865	wPt-1020	3B	95.3562	100	97.849	0.442	0.33	1	1	0	1	0	0	1	0	0	0	0	0	1	0	0	1	0	0	0	0	0	0	1	0	1	0	1	0	1	-	1	0	1	0	1	0	0	1	0	0	1	0
377771	wPt-6834	3B	73.9634	99.2308	93.548	0.444	0.333	0	0	1	1	1	0	0	1	0	0	0	1	0	-	-	0	-	0	0	0	0	0	0	0	0	1	0	0	1	1	0	0	1	0	0	1	1	0	0	1	0	1
116682	wPt-7614	3B	94.4409	100	98.925	0.454	0.348	1	1	0	0	0	0	1	0	0	1	0	0	1	1	0	1	0	1	0	0	0	0	1	1	-	0	1	0	0	1	1	1	0	0	1	0	0	1	0	0	1	0
116582	wPt-5072	3B	92.9001	100	98.925	0.454	0.348	1	1	0	0	0	0	1	0	0	1	0	0	1	-	0	1	0	1	0	0	0	0	1	1	1	0	1	0	0	1	1	1	0	0	1	0	0	1	0	0	1	0
116263	wPt-0324	3B	95.217	100	97.849	0.456	0.352	1	1	0	0	0	0	1	0	0	1	0	0	1	1	0	1	0	1	0	0	0	0	1	1	-	0	1	0	0	1	1	1	0	0	1	0	0	1	0	0	1	0
379596	wPt-3078	3B	93.8539	100	94.624	0.456	0.352	0	0	1	1	0	0	-	0	0	0	0	0	0	0	0	0	1	1	0	0	1	1	0	0	0	1	0	0	0	1	1	-	0	1	0	1	0	0	1	0	0	0
378680	wPt-9443	3B	91.9351	100	96.774	0.458	0.356	0	0	1	1	0	0	-	0	0	0	0	0	0	0	0	0	1	1	0	0	1	1	0	0	0	1	0	0	0	-	1	1	0	1	0	1	0	0	1	0	0	0
373080	wPt-2491	3B	86.5092	100	97.849	0.462	0.363	0	1	1	1	1	0	0	1	0	0	1	0	0	1	0	0	0	0	0	1	1	0	1	0	0	0	1	1	0	0	0	-	0	1	0	1	1	0	0	1	0	1
520856	wPt-11218	3B	94.0285	100	96.774	0.464	0.367	0	0	1	1	0	0	1	0	0	0	0	0	0	0	0	0	1	1	0	0	1	1	0	0	0	1	0	0	0	-	1	1	0	1	0	1	0	0	1	0	0	0
378745	wPt-4697	3B	82.8948	100	93.548	0.465	0.368	0	0	0	1	0	1	0	1	0	0	0	0	1	0	0	1	1	0	0	0	0	0	0	-	0	0	1	0	0	0	1	-	1	0	0	1	0	1	0	1	-	0
373408	wPt-0367	3B	83.5094	100	95.699	0.467	0.371	0	1	0	0	0	1	1	0	1	0	0	0	1	1	1	0	1	0	0	0	1	0	1	0	0	0	0	0	1	1	1	0	1	0	1	0	1	1	1	0	1	0
521403	wPt-0345	3B	89.4631	100	100	0.469	0.376	0	1	1	1	1	0	0	1	0	0	1	0	0	1	0	0	0	0	0	1	1	0	1	0	0	0	1	1	0	0	0	1	0	1	0	1	1	0	0	1	0	1
379222	wPt-4048	3B	93.8818	100	98.925	0.488	0.424	1	1	0	0	0	0	1	0	1	1	1	0	1	0	1	1	0	1	0	0	0	0	0	0	1	0	0	1	1	0	0	0	1	0	0	0	1	0	0	0	1	1
378625	wPt-6020	3B	90.4706	100	98.925	0.488	0.424	1	1	0	0	0	0	1	0	1	1	1	0	1	0	1	1	0	1	0	0	0	0	0	0	1	0	0	1	1	-	0	0	1	0	0	0	1	0	0	0	1	1
305581	wPt-0065	3B	83.2477	100	98.925	0.488	0.424	0	0	0	1	0	1	0	1	0	0	0	0	1	0	0	1	1	0	0	0	0	0	0	1	0	0	1	1	0	0	1	1	1	0	0	1	0	1	0	-	1	0
343816	wPt-7961	3B	90.0289	100	100	0.49	0.43	1	1	1	0	0	1	0	0	1	1	0	0	1	0	0	0	1	0	1	0	0	0	1	0	0	1	1	0	1	1	0	0	1	0	1	1	0	1	0	0	1	0
375021	wPt-9066	3B	76.6025	100	94.624	0.491	0.432	1	1	0	0	1	0	1	1	1	0	0	0	0	-	1	1	0	0	1	0	0	0	0	0	0	0	0	1	0	1	0	1	0	1	1	0	0	1	0	-	0	0
63632	wPt-7984	3B	88.1912	100	96.774	0.491	0.433	0	0	0	1	1	0	1	1	0	1	0	0	0	1	1	1	0	0	0	0	0	0	0	1	1	0	0	0	0	-	1	0	0	1	0	0	0	0	0	1	0	1
520662	wPt-0912	3B	87.737	100	94.624	0.494	0.443	1	0	0	0	0	0	1	1	0	0	1	0	0	1	0	0	0	0	1	1	0	1	0	1	1	0	1	1	0	0	0	1	0	1	0	1	1	0	0	1	0	0
521338	wPt-10948	3B	81.4171	100	94.624	0.496	0.455	1	1	0	1	0	1	1	1	0	0	0	1	0	1	1	1	0	1	1	1	0	0	0	1	0	1	1	0	0	1	0	0	1	0	0	0	0	1	0	1	0	1
116935	wPt-2757	3B	76.683	100	96.774	0.5	0.511	0	0	0	0	1	0	1	0	1	1	1	1	0	1	0	0	1	-	0	1	1	1	1	1	0	0	0	1	1	0	0	1	0	1	1	0	1	0	1	1	0	0
743775	wPt-743775	3B	96.2095	100	86.022	0.5	0.512	1	1	0	0	1	1	0	-	1	-	1	1	1	1	-	-	0	0	1	1	0	0	1	1	1	0	-	-	1	0	0	0	1	0	1	0	1	1	0	1	1	-
741817	wPt-741817	3B	88.382	100	80.645	0.499	0.52	0	1	0	1	1	1	0	1	-	-	0	0	1	-	1	1	1	0	0	0	0	1	1	-	-	1	-	0	1	1	1	-	-	0	0	0	0	0	1	1	-	1
344385	wPt-5020	3B	85.9043	99.2308	95.699	0.497	0.539	1	1	0	0	1	-	1	0	1	1	1	0	1	1	1	0	1	1	0	0	0	1	1	1	1	0	1	-	0	1	0	1	0	1	0	1	1	1	0	1	0	1
732501	wPt-732501	3B	73.6278	99.2308	91.398	0.497	0.541	0	1	1	-	1	-	0	0	1	-	0	0	1	-	0	1	1	1	0	0	1	0	1	1	0	1	0	1	1	1	1	0	1	0	1	0	0	1	1	0	1	1
115457	wPt-8845	3B	79.36	97.1154	87.097	0.496	0.543	1	1	1	0	0	1	1	0	0	-	1	0	1	1	0	1	-	1	1	1	1	1	0	-	0	0	0	0	0	0	0	0	0	1	1	0	1	1	1	0	1	0
742337	wPt-742337	3B	86.4484	100	98.925	0.496	0.543	0	1	0	1	1	1	0	-	1	1	0	0	1	1	1	1	1	0	0	0	0	1	1	0	1	1	0	0	1	1	1	1	0	0	0	0	0	0	1	1	0	1
741739	wPt-741739	3B	87.8212	100	96.774	0.496	0.544	0	1	0	1	1	1	0	1	1	1	0	0	1	1	1	1	1	0	0	0	0	1	1	-	1	1	0	0	1	1	1	1	0	0	0	0	0	0	1	1	0	1
734202	wPt-734202	3B	87.2531	100	100	0.495	0.548	0	1	0	1	1	1	0	1	1	1	0	0	1	1	1	1	1	0	0	0	0	1	1	0	1	1	0	0	1	1	1	1	0	0	0	0	0	0	1	1	0	1
733477	wPt-733477	3B	87.0793	100	98.925	0.494	0.554	0	1	0	1	1	1	0	1	1	1	0	0	1	1	1	1	1	0	0	0	0	1	1	-	1	1	0	0	1	1	1	1	0	0	0	0	0	0	1	1	0	1
348186	tPt-7068	3B	94.1322	100	98.925	0.491	0.565	1	1	0	0	1	1	1	0	1	1	1	0	1	1	1	0	1	1	0	0	0	1	1	1	1	0	1	1	0	1	0	1	0	1	0	1	1	1	0	1	0	1
345619	wPt-6961	3B	89.8937	100	98.925	0.488	0.576	0	0	1	0	1	0	0	1	1	1	1	1	0	1	1	0	1	0	1	1	1	1	0	0	0	1	0	1	0	0	0	1	0	1	0	1	1	0	1	1	0	1
345364	wPt-7158	3B	84.8278	100	96.774	0.488	0.578	0	0	1	1	0	0	-	0	1	0	1	1	0	0	1	0	1	0	1	1	1	1	0	0	-	1	0	1	1	1	0	0	1	1	0	1	1	0	1	1	0	1
378706	wPt-9433	3B	93.8148	100	100	0.487	0.581	1	1	0	0	1	1	0	1	1	1	1	1	1	1	1	1	0	0	1	1	0	0	1	1	1	0	1	1	1	0	0	0	1	0	1	0	1	1	0	1	1	1
741571	wPt-741571	3B	96.6277	100	100	0.487	0.581	1	1	0	0	1	1	0	1	1	1	1	1	1	1	1	1	0	0	1	1	0	0	1	1	1	0	1	1	1	0	0	0	1	0	1	0	1	1	0	1	1	1
119455	wPt-9310	3B	96.4024	100	97.849	0.486	0.582	1	1	0	0	1	1	0	1	1	1	1	1	1	1	1	1	0	0	1	1	0	0	1	1	1	0	1	1	1	0	0	0	1	0	1	0	1	1	0	1	1	1
115480	wPt-2416	3B	85.4376	100	97.849	0.486	0.582	0	0	1	0	1	0	0	0	1	1	1	1	0	1	1	0	1	0	1	1	1	1	0	0	0	1	0	1	0	0	1	1	0	1	0	1	1	0	1	1	0	1
520844	wPt-10033	3B	95.9537	100	98.925	0.485	0.587	1	1	0	0	1	1	0	1	1	1	1	1	1	1	1	1	0	0	1	1	0	0	1	1	1	0	1	1	1	0	0	0	1	0	1	0	1	1	0	1	1	1
734141	wPt-734141	3B	93.3935	100	98.925	0.485	0.587	0	0	1	0	1	0	0	1	1	1	1	1	0	1	1	0	1	0	1	1	1	1	0	0	0	1	0	1	0	0	0	1	0	1	0	1	1	0	1	1	0	1
349157	tPt-4541	3B	91.0559	100	96.774	0.484	0.589	0	0	1	0	1	0	-	1	1	1	1	1	0	1	1	0	1	0	1	1	1	1	0	0	0	1	0	1	0	0	0	1	0	1	0	1	1	0	1	1	0	1
519930	wPt-10490	3B	91.2579	100	100	0.483	0.591	1	1	0	0	1	1	1	1	1	1	1	1	1	1	1	1	0	0	1	1	0	0	1	1	1	0	1	1	1	0	0	0	1	0	1	0	1	1	0	1	1	1
116767	wPt-7142	3B	92.7923	100	100	0.483	0.591	1	1	0	0	1	1	0	1	1	1	1	1	1	1	1	1	0	0	1	1	0	0	1	1	1	0	1	1	1	0	0	0	1	0	1	0	1	1	0	1	1	1
741750	wPt-741750	3B	81.6747	100	93.548	0.476	0.609	1	0	1	0	1	0	-	0	1	0	0	1	1	0	1	1	1	1	1	1	0	1	1	1	1	1	1	1	1	1	1	0	1	1	0	1	0	1	1	1	0	0
742060	wPt-742060	3B	73.1644	97.6923	92.473	0.473	0.616	0	-	1	0	1	1	0	-	1	1	1	0	1	1	-	0	1	0	0	1	1	1	1	1	0	1	1	1	1	1	0	0	1	1	0	1	1	0	1	0	1	0
521553	wPt-9189	3B	75.45	100	93.548	0.471	0.621	0	0	-	1	1	1	0	1	1	0	-	1	1	1	0	1	0	1	1	1	1	0	0	1	0	1	0	1	1	1	0	0	1	1	1	1	0	1	1	1	0	1
344962	wPt-6945	3B	88.2099	100	96.774	0.458	0.644	1	0	1	1	0	0	1	0	1	1	1	0	1	0	0	0	0	1	0	0	1	1	1	0	1	1	0	0	1	-	1	1	1	1	0	1	0	0	1	0	0	0
303887	wPt-0267	3B	77.9615	100	87.097	0.452	0.654	1	0	1	0	1	0	1	0	1	0	0	1	1	0	1	1	1	1	1	1	0	1	1	-	1	1	1	1	1	1	1	-	1	1	0	1	0	1	1	1	0	-
380261	wPt-0644	3B	76.4378	100	93.548	0.452	0.655	1	1	1	0	0	-	1	0	1	0	0	0	1	1	0	1	1	1	1	-	1	1	1	1	1	1	1	1	0	1	0	0	1	1	0	1	1	1	0	0	1	0
732120	wPt-732120	3B	78.78	98.4615	91.398	0.45	0.659	0	0	1	1	1	1	0	1	1	0	-	1	1	1	0	-	0	1	1	1	1	1	0	1	0	1	0	1	1	1	0	0	1	1	1	1	0	1	-	1	0	1
116745	wPt-5769	3B	92.8139	100	97.849	0.449	0.659	0	1	1	0	1	1	0	0	1	0	1	1	1	1	1	0	1	1	1	1	1	1	1	1	1	1	1	1	1	0	1	1	0	1	0	0	1	1	1	1	0	1
344272	wPt-7132	3B	82.7207	100	95.699	0.447	0.663	0	1	1	1	0	1	0	1	1	1	1	1	1	0	1	1	1	1	0	1	1	0	0	-	1	1	1	1	1	0	-	0	1	0	1	1	1	0	1	1	1	1
344876	wPt-0571	3B	82.8259	100	95.699	0.447	0.663	0	1	1	1	0	1	0	1	1	1	1	1	1	0	-	1	1	1	0	1	1	0	0	0	1	1	1	1	1	0	-	0	1	0	1	1	1	0	1	1	1	1
304576	wPt-4842	3B	90.5665	100	97.849	0.442	0.67	1	0	1	1	1	0	-	1	1	0	1	1	1	1	0	0	1	1	0	1	0	1	0	1	1	1	1	1	1	0	0	1	1	1	1	1	1	1	1	1	0	1
743847	wPt-743847	3B	84.9032	100	95.699	0.439	0.674	0	1	1	1	0	1	0	1	1	1	1	1	1	0	1	1	1	1	0	1	1	0	0	-	1	1	1	1	1	0	1	0	1	0	1	1	1	0	1	1	1	1
348141	tPt-6487	3B	89.2433	100	100	0.437	0.677	1	0	1	1	1	0	1	1	1	0	1	1	1	1	0	0	1	1	0	1	0	1	0	1	1	1	1	1	1	0	0	1	1	1	1	1	1	1	1	1	0	1
304075	wPt-1306	3B	74.425	99.2308	90.323	0.436	0.679	1	1	0	0	1	1	-	1	-	1	0	1	1	1	0	1	0	1	0	1	0	1	1	1	1	0	1	1	0	0	1	1	-	0	1	1	1	1	1	1	1	0
519815	wPt-10323	3B	88.3708	100	97.849	0.434	0.681	1	1	0	0	1	0	0	1	1	1	1	0	1	1	1	1	0	1	0	0	1	1	0	1	1	1	0	1	1	1	1	1	1	1	0	0	1	0	0	1	1	1
731910	wPt-731910	3B	86.9994	98.3974	97.849	0.434	0.681	0	1	0	1	1	1	0	1	1	1	1	1	1	1	-	1	0	1	1	1	1	1	1	0	1	1	1	1	1	0	1	1	1	0	1	1	1	1	1	1	1	1
664981	wPt-664981	3B	83.7621	98.4615	95.699	0.431	0.685	0	1	1	0	1	1	0	1	1	0	1	1	1	1	1	0	1	1	1	1	1	1	1	1	1	1	1	1	1	0	0	1	0	1	0	0	1	1	-	1	0	1
672088	wPt-672088	3B	83.3329	100	96.774	0.429	0.689	0	1	1	0	1	1	0	1	1	0	1	1	1	1	1	0	1	1	1	1	1	1	1	1	1	1	1	1	1	0	0	1	0	1	0	0	1	1	1	1	0	1
305301	wPt-4364	3B	90.3855	99.2308	96.774	0.429	0.689	0	1	0	1	1	1	0	1	1	1	1	1	1	1	-	1	0	1	1	1	1	1	1	0	1	1	1	1	1	0	1	1	1	0	1	1	1	1	1	1	1	1
116155	wPt-1336	3B	89.1795	100	100	0.421	0.699	1	0	1	0	0	0	1	1	1	1	1	0	0	0	0	1	1	1	0	0	1	1	1	0	1	0	1	1	1	1	1	1	1	1	1	1	1	1	1	1	1	1
520336	wPt-3761	3B	79.4921	100	93.548	0.419	0.701	1	1	1	0	1	1	1	0	0	1	1	1	1	-	0	1	0	1	1	1	1	1	0	1	0	1	1	1	0	0	0	0	1	1	1	1	1	1	1	1	1	0
743330	wPt-743330	3B	77.1494	97.6923	91.398	0.415	0.706	0	0	-	0	1	1	0	0	1	0	1	1	1	1	0	1	1	1	1	1	1	1	-	1	1	1	1	1	0	0	1	0	-	1	0	1	0	1	1	1	0	1
116370	wPt-3609	3B	83.8615	100	96.774	0.411	0.711	1	1	1	0	1	1	1	0	0	1	1	1	1	-	0	1	0	1	1	1	1	1	0	1	0	1	1	1	0	0	0	0	1	1	1	1	1	1	1	1	1	0
115203	wPt-1191	3B	86.1836	100	97.849	0.367	0.758	1	1	0	1	0	1	1	1	1	1	0	1	1	1	1	0	1	1	1	1	1	1	1	-	1	1	1	1	1	1	1	0	1	1	1	0	0	1	0	1	1	0
666738	wPt-666738	3B	80.1198	100	98.925	0.364	0.761	1	0	1	0	0	0	1	1	1	1	1	1	0	0	0	1	1	1	-	1	1	1	1	0	1	0	1	1	1	1	1	1	1	1	1	1	1	1	1	1	1	1
379804	wPt-0327	3B	84.1723	99.2308	95.699	0.361	0.764	1	1	1	1	1	0	1	1	1	1	1	1	1	1	1	0	0	0	0	1	1	1	-	1	0	1	0	1	1	0	1	0	1	1	0	1	1	0	1	1	0	1
348055	tPt-1759	3B	81.805	100	97.849	0.355	0.769	1	1	0	1	0	1	1	0	1	1	1	0	1	0	-	1	1	1	0	0	1	1	1	0	1	1	1	1	1	1	1	0	1	1	1	0	0	1	0	0	1	1
348559	tPt-1366	3B	89.0017	100	96.774	0.346	0.778	1	1	0	1	0	1	1	0	1	1	1	0	1	0	1	1	1	1	0	0	1	1	1	0	1	1	1	1	-	1	1	0	1	1	1	0	-	1	0	0	1	-
115763	wPt-6973	3B	91.3438	100	92.473	0.344	0.779	1	1	0	1	0	-	1	0	1	1	1	0	1	0	1	1	1	1	0	0	1	1	1	0	-	1	-	1	-	1	1	0	1	1	1	0	1	1	0	0	1	-
742222	wPt-742222	3B	84.7984	100	94.624	0.339	0.784	1	0	1	0	0	0	1	1	1	-	1	1	0	-	0	1	1	1	1	1	1	1	1	-	1	0	1	1	1	1	1	1	1	1	1	1	1	1	1	1	1	1
731754	wPt-731754	3B	81.1684	99.2308	92.473	0.317	0.802	1	1	1	1	1	1	1	0	1	1	1	0	1	0	1	0	1	1	0	0	1	1	1	1	1	1	1	1	1	1	1	0	1	1	1	1	1	1	1	0	1	1
521395	wPt-10349	3B	77.3871	100	98.925	0.301	0.815	1	1	-	1	1	1	1	1	1	1	1	1	1	1	1	1	1	1	1	1	1	1	1	1	0	1	1	1	1	1	1	1	1	1	1	1	1	1	1	1	1	0
306203	wPt-3342	3B	76.3812	100	98.925	0.301	0.815	1	1	-	1	1	1	1	1	1	1	1	1	1	1	1	1	1	1	1	1	1	1	1	1	0	1	1	1	1	1	1	1	1	1	1	1	1	1	1	1	1	0
115394	wPt-3536	3B	80.5139	100	93.548	0.3	0.816	1	1	1	-	0	1	-	1	1	1	0	1	1	1	1	1	1	1	1	1	1	1	1	1	1	1	1	1	1	1	1	0	1	0	0	1	1	1	1	0	1	-
521960	wPt-10005	3B	88.4891	100	95.699	0.295	0.82	1	1	1	1	1	1	1	0	1	1	1	0	1	0	1	0	1	1	0	0	1	1	1	1	1	1	1	1	1	1	1	0	1	1	1	1	1	1	1	0	1	1
304055	wPt-8140	3B	88.3757	100	95.699	0.295	0.82	1	1	1	1	1	1	1	0	1	1	1	0	1	0	1	0	1	1	0	0	1	1	1	1	1	1	1	1	1	1	1	0	1	1	1	1	1	1	1	0	1	1
377738	wPt-6856	3B	74.3365	100	95.699	0.295	0.82	1	1	-	1	1	1	1	1	1	1	1	1	1	1	1	1	1	1	1	1	1	1	1	1	0	1	1	1	1	-	1	1	1	1	1	1	1	1	1	1	1	0
115393	wPt-0302	3B	77.6013	100	97.849	0.29	0.824	1	1	1	1	0	1	-	1	1	1	0	1	1	1	1	1	1	1	1	1	1	1	1	1	1	1	1	1	1	1	1	0	1	0	0	1	1	1	1	0	1	1
408167	wPt-3046	3B	78.1001	100	97.849	0.29	0.824	1	1	0	1	0	1	1	1	1	-	1	1	1	1	1	0	1	1	1	1	1	1	-	1	1	1	1	1	1	1	1	0	1	1	1	0	0	1	0	1	1	1
121597	wPt-1484	3B	66.9224	100	97.849	0.29	0.824	1	1	0	1	0	1	1	1	1	1	1	1	1	1	1	0	1	1	1	1	1	1	-	1	1	1	1	1	1	1	1	0	1	1	1	0	0	1	0	1	1	1
377515	wPt-6742	3B	80.9289	100	94.624	0.283	0.83	1	1	1	1	1	1	1	0	1	-	1	0	1	0	1	0	1	1	0	0	1	1	1	1	1	1	1	1	1	-	1	0	1	1	1	1	1	1	1	0	1	1
521485	wPt-11278	3B	76.8377	100	96.774	0.278	0.833	1	1	1	1	0	1	1	1	1	1	1	1	1	1	1	1	1	0	1	1	1	1	1	0	1	1	1	-	1	1	0	0	0	1	1	1	1	1	1	1	0	1
519801	wPt-10003	3B	73.8627	100	94.624	0.268	0.841	1	0	0	1	0	1	1	1	1	-	1	1	1	-	0	0	1	1	1	1	1	1	1	-	1	1	1	1	1	1	0	1	1	1	1	1	1	1	-	1	0	1
116690	wPt-9579	3B	79.1993	96.9231	95.699	0.265	0.843	1	1	0	1	0	1	1	1	1	1	1	1	1	1	1	0	1	1	1	1	1	1	-	1	1	1	1	1	1	1	1	0	1	1	1	0	0	1	0	1	1	1
119967	wPt-6216	3B	77.0556	100	96.774	0.263	0.844	1	1	0	1	0	1	1	1	1	1	1	1	1	1	1	0	1	1	1	1	1	1	1	1	1	1	1	1	1	1	1	0	1	1	1	0	0	1	0	1	1	1
116452	wPt-6047	3B	79.392	100	100	0.256	0.849	1	1	1	1	1	1	1	1	1	1	1	1	1	1	1	1	1	1	1	1	0	0	1	1	1	0	1	1	1	0	0	1	1	0	1	1	1	1	1	1	1	1
346161	wPt-2936	3B	82.3261	100	96.774	0.247	0.856	1	1	0	1	0	1	1	1	1	1	1	1	1	1	1	0	1	1	1	1	1	1	1	1	1	1	1	1	1	1	1	0	1	1	1	0	0	1	0	1	1	1
304635	wPt-8056	3B	78.8462	100	97.849	0.229	0.868	1	1	1	1	0	1	1	1	1	1	1	1	1	1	1	1	1	1	1	1	1	1	1	0	1	1	1	1	1	1	1	0	0	1	1	1	1	1	1	1	0	1
120283	wPt-7504	3B	79.8421	100	98.925	0.227	0.87	1	1	1	1	1	1	1	1	1	1	0	0	1	1	1	1	1	0	1	0	0	1	1	1	1	1	1	0	1	0	1	1	1	1	1	1	0	1	1	1	1	1
115828	wPt-5295	3B	66.9089	100	100	0.192	0.892	1	1	0	1	0	1	1	1	1	1	1	0	1	1	1	1	1	1	1	1	1	1	1	1	1	1	1	0	1	0	1	1	1	1	1	1	1	1	1	1	1	1
121605	wPt-0438	3B	59.652	100	100	0.157	0.914	1	1	1	1	1	1	1	1	0	1	1	1	1	0	1	1	1	1	1	1	1	1	1	1	1	1	1	1	1	1	1	1	1	1	1	1	1	1	0	1	1	1
116463	wPt-1311	3B	59.5186	100	92.473	0.13	0.93	1	1	1	1	1	1	1	1	0	1	1	1	1	0	1	1	1	1	1	1	1	1	1	0	1	1	1	1	1	1	1	1	1	1	1	0	1	1	0	1	1	1
733544	wPt-733544	3B	67.7155	100	96.774	0.105	0.944	1	1	1	1	1	1	-	1	1	1	1	1	1	0	1	1	1	1	1	1	1	1	1	0	1	1	1	1	1	1	1	1	1	1	1	1	1	1	1	0	1	1
306024	wPt-0895	3B	68.9709	100	98.925	0.103	0.946	1	1	1	1	-	1	1	1	1	1	1	1	1	0	1	1	1	1	1	1	1	1	1	0	1	1	1	1	1	1	1	1	1	1	1	1	1	1	1	0	1	1
305270	wPt-2298	3B	67.3129	100	98.925	0.103	0.946	1	1	1	1	-	1	1	1	1	1	1	1	1	0	1	1	1	1	1	1	1	1	1	0	1	1	1	1	1	1	1	1	1	1	1	1	1	1	1	0	1	1
305713	wPt-2766	3B	68.5899	100	98.925	0.103	0.946	1	1	1	1	-	1	1	1	1	1	1	1	1	0	1	1	1	1	1	1	1	1	1	0	1	1	1	1	1	1	1	1	1	1	1	1	1	1	1	0	1	1
377478	wPt-2193	3B	64.0279	100	100	0.102	0.946	1	1	1	1	1	1	1	1	1	1	1	1	1	0	1	1	1	1	1	1	1	1	1	0	1	1	1	1	1	1	1	1	1	1	1	1	1	1	1	0	1	1
116532	wPt-8141	3B	88.7194	100	81.72	0.1	0.947	1	1	1	1	-	-	1	1	0	1	1	1	1	0	1	1	1	-	1	1	1	1	1	1	1	1	1	-	1	1	1	1	-	1	1	1	1	1	0	1	-	-
116062	wPt-0995	3B	90.0215	100	89.247	0.092	0.952	1	1	1	1	-	-	1	1	0	1	1	1	1	0	1	-	1	-	1	1	1	1	1	1	1	1	1	1	1	1	1	1	1	1	1	1	1	1	0	1	1	1
116625	wPt-7266	3B	87.0283	100	90.323	0.091	0.952	1	1	1	1	-	-	1	1	0	1	-	1	1	0	1	1	-	1	1	1	1	1	1	1	1	1	1	1	1	1	1	1	-	1	1	1	1	1	0	-	1	1
732330	wPt-732330	3B	69.2897	100	92.473	0.089	0.953	1	1	1	1	-	1	1	1	1	1	1	1	1	-	1	1	1	1	1	1	1	1	1	0	1	1	1	1	1	1	1	1	1	1	1	1	1	1	1	0	-	1
119863	wPt-0280	3B	86.8819	100	94.624	0.087	0.955	1	1	1	1	1	-	1	1	0	1	1	1	1	0	1	1	1	1	1	1	1	1	1	1	1	1	1	1	1	1	1	1	1	1	1	1	1	1	0	-	1	1
116428	wPt-1822	3B	81.4155	100	94.624	0.087	0.955	1	1	1	1	1	1	1	1	0	1	1	1	1	0	1	1	1	-	1	1	1	1	1	1	1	1	1	1	1	1	1	1	-	1	1	1	1	1	0	1	1	1
116032	wPt-4370	3B	75.5749	100	94.624	0.087	0.955	1	1	1	1	1	1	1	1	0	1	1	1	1	0	1	1	1	1	1	1	1	1	1	-	1	1	1	1	-	1	1	1	-	1	1	1	1	1	0	1	1	1
115742	wPt-4576	3B	84.8506	100	95.699	0.086	0.955	1	1	1	1	-	-	1	1	0	1	1	1	1	0	1	1	1	1	1	1	1	1	1	1	1	1	1	1	1	1	1	1	1	1	1	1	1	1	0	1	1	1
116314	wPt-0365	3B	79.2215	100	96.774	0.085	0.956	1	1	1	1	1	1	1	1	0	1	1	1	1	0	1	1	1	1	1	1	1	1	1	1	1	1	1	1	1	1	1	1	1	1	1	1	1	1	0	1	1	1
116417	wPt-7956	3B	70.4953	98.3334	96.774	0.085	0.956	1	1	1	1	1	1	1	1	0	1	1	1	1	0	1	1	1	1	1	1	1	1	1	1	1	1	1	1	1	1	1	1	-	1	1	1	1	1	0	1	1	1
116649	wPt-5825	3B	76.408	100	100	0.082	0.957	1	1	1	1	1	1	1	1	0	1	1	1	1	0	1	1	1	1	1	1	1	1	1	1	1	1	1	1	1	1	1	1	1	1	1	1	1	1	0	1	1	1
116499	wPt-8396	3B	81.9279	100	100	0.082	0.957	1	1	1	1	1	1	1	1	0	1	1	1	1	0	1	1	1	1	1	1	1	1	1	1	1	1	1	1	1	1	1	1	1	1	1	1	1	1	0	1	1	1
116152	wPt-0405	3B	67.0619	100	100	0.082	0.957	1	1	1	1	1	1	1	1	0	1	1	1	1	0	1	1	1	1	1	1	1	1	1	1	1	1	1	1	1	1	1	1	1	1	1	1	1	1	0	1	1	1
744804	wPt-744804	3B	63.2871	100	91.398	0.068	0.965	1	1	1	1	1	1	1	1	-	1	1	1	1	1	1	1	1	0	1	1	0	1	1	1	1	1	1	1	1	1	1	1	1	1	1	1	1	1	1	1	1	1
521104	wPt-11068	3B	62.03	98.3974	95.699	0.065	0.966	1	1	1	1	1	1	1	1	1	1	1	1	1	1	1	1	1	1	1	1	1	1	1	1	1	1	1	1	1	1	1	1	1	1	1	1	1	-	1	1	0	1
303943	wPt-0013	3B	67.6766	100	97.849	0.064	0.967	1	1	1	1	1	1	1	1	1	1	1	1	1	-	1	1	1	1	1	1	1	1	1	0	1	1	1	1	1	1	1	1	1	1	1	1	1	1	1	0	1	1
346650	rPt-7068	3B|2R	82.6966	100	100	0.062	0.032	0	0	0	0	1	0	0	0	0	0	0	0	0	0	0	0	0	0	0	0	0	0	0	0	0	0	0	0	0	0	0	0	0	0	0	0	0	0	0	1	0	0
375127	wPt-9335	3B|3D	83.8368	100	98.925	0.227	0.13	0	0	0	0	0	1	0	0	0	0	0	0	1	0	1	0	0	0	0	0	0	0	0	0	0	1	0	0	0	0	0	0	0	0	0	0	0	0	0	0	0	0
374817	wPt-9810	3B|3D	83.9673	100	98.925	0.243	0.141	0	0	0	0	0	1	0	0	0	0	0	0	1	0	1	0	0	0	1	0	0	0	0	0	0	1	0	0	0	0	0	0	0	0	0	0	0	0	0	0	0	0
115244	wPt-6965	3B|3D	76.7488	100	98.925	0.243	0.141	0	0	0	0	0	1	0	0	0	0	0	0	1	0	1	0	0	0	0	0	0	0	0	0	0	1	0	0	0	0	0	0	0	0	0	0	0	0	0	0	0	0
115759	wPt-2464	3B|3D	79.0791	100	98.925	0.243	0.141	0	0	0	0	0	1	0	0	0	0	0	0	1	0	1	0	0	0	0	0	0	0	0	0	0	1	0	0	0	-	0	0	0	0	0	0	0	0	0	0	0	0
345285	wPt-0965	3B|3D	70.3881	100	98.925	0.243	0.141	0	0	0	0	0	1	0	0	0	0	0	0	1	0	1	-	0	0	0	0	0	0	0	0	0	1	0	0	0	0	0	0	0	0	0	0	0	0	0	0	0	0
347917	rPt-1806	3B|3D	68.1551	100	96.774	0.263	0.156	0	0	0	0	0	-	1	0	0	0	0	0	1	0	1	0	0	0	0	0	0	0	0	0	0	1	0	0	0	1	0	0	0	0	0	0	0	0	0	0	0	0
381676	wPt-1968	3B|3D	86.1077	100	96.774	0.42	0.3	0	1	0	1	1	1	0	0	0	0	0	1	1	1	1	0	0	0	0	1	0	0	0	1	0	1	0	-	0	-	0	0	0	0	0	0	0	0	0	0	0	0
344544	wPt-1516	3B|3D	81.1889	99.2308	95.699	0.439	0.674	1	0	1	0	0	0	1	1	1	1	1	0	0	0	0	1	1	1	0	0	1	-	1	0	-	0	1	0	1	1	1	1	1	1	1	1	1	1	1	1	1	1
116398	wPt-3165	3B|3D	66.5064	100	95.699	0.182	0.899	1	1	1	1	1	0	0	0	1	1	1	0	1	1	1	1	1	1	1	0	1	1	1	1	1	-	1	1	-	1	1	1	1	1	1	1	1	0	1	1	1	1
115402	wPt-4569	3B|3D	71.1512	100	97.849	0.178	0.901	1	1	1	1	1	1	1	1	1	1	0	1	1	1	1	1	1	1	1	1	1	1	1	1	1	1	1	1	1	1	1	1	1	1	1	1	1	1	1	1	1	0
115678	wPt-7705	3B|3D	66.578	100	98.925	0.159	0.913	1	1	1	1	1	0	1	1	1	1	1	1	1	1	1	1	1	1	1	1	1	1	1	0	1	1	1	1	1	1	1	1	1	1	1	1	1	0	1	1	1	1
117074	wPt-8886	3B|4A	71.3855	100	96.774	0.231	0.133	0	0	0	0	0	0	0	1	0	0	0	1	0	0	0	0	0	0	0	1	0	0	0	0	0	0	0	-	0	1	0	0	0	0	0	0	0	0	0	1	0	1
116718	wPt-0610	3B|4A	87.7732	100	95.699	0.467	0.629	1	0	1	0	0	0	-	0	0	1	1	1	1	0	0	0	1	1	1	1	1	1	1	0	1	0	0	1	0	1	1	1	0	0	0	1	1	1	0	1	1	0
116531	wPt-2559	3B|6B	95.3572	100	100	0.458	0.355	1	1	0	0	0	0	1	0	0	1	0	0	1	1	0	1	0	1	0	0	0	0	1	1	1	0	1	0	0	1	1	1	0	0	1	0	0	1	0	0	1	0
347845	rPt-0996	3B|6R	58.584	100	97.849	0.123	0.934	1	1	1	1	1	1	1	1	1	1	1	1	1	1	1	1	1	1	1	1	1	1	0	1	1	1	0	1	1	0	0	1	1	1	1	1	1	1	1	1	1	1
345897	wPt-9496	3B|7A	74.699	100	98.925	0.103	0.054	0	0	0	0	1	0	0	0	1	0	0	0	0	1	0	0	0	0	0	0	0	0	0	0	-	0	0	0	0	0	0	0	0	0	0	0	0	0	1	0	0	0
116676	wPt-9170	3B|7A	76.7458	100	93.548	0.366	0.759	1	1	0	1	0	1	1	0	1	-	1	0	1	0	1	-	1	1	0	0	1	1	1	0	1	1	1	1	1	1	1	0	1	1	1	0	-	1	0	0	1	1
116612	wPt-7015	3B|7A	80.268	100	94.624	0.363	0.761	1	1	0	1	0	1	1	0	1	1	1	0	1	0	1	1	1	1	0	0	1	1	1	0	1	1	1	1	1	1	1	0	1	1	1	0	0	1	0	0	1	1
374906	wPt-2372	3B|7B	72.6775	100	97.849	0.317	0.802	1	0	0	1	0	1	1	1	1	-	1	-	1	0	0	0	1	1	1	1	1	1	1	0	1	1	1	1	1	1	0	1	1	1	1	1	1	1	1	1	0	1
115311	wPt-0695	3B|7D	68.7896	99.2308	97.849	0.142	0.923	1	1	1	1	1	0	0	1	1	1	1	1	0	1	1	1	1	1	1	1	1	1	1	1	1	1	1	1	1	1	1	1	1	1	1	1	1	1	1	1	0	1
115494	wPt-0524	3D	86.2295	100	97.849	0.064	0.033	0	0	0	0	0	1	0	0	0	0	0	0	0	0	0	0	0	0	0	0	0	0	0	0	0	0	0	0	0	-	0	0	0	0	0	0	0	1	0	0	0	0
379989	wPt-6011	3D	80.9946	100	98.925	0.063	0.033	0	0	0	0	0	1	0	0	0	0	0	0	0	0	0	0	0	0	0	0	0	0	0	0	0	0	0	0	0	0	0	0	0	0	0	0	0	1	0	0	0	0
732670	wPt-732670	3D	67.4042	100	98.925	0.063	0.033	0	0	0	0	0	0	0	0	0	0	0	0	0	1	0	0	0	0	0	0	0	0	0	0	0	0	0	0	0	-	0	0	0	0	0	0	0	0	0	0	0	0
732889	wPt-732889	3D	69.0647	100	96.774	0.085	0.044	0	0	0	0	0	-	0	0	0	0	0	0	0	0	0	0	0	0	0	0	0	0	0	1	0	0	0	0	0	0	0	-	0	0	0	0	0	0	0	0	0	1
732908	wPt-732908	3D	67.8273	100	100	0.139	0.075	0	0	0	0	0	1	0	0	0	0	0	0	0	0	0	0	0	0	0	0	0	0	0	1	0	0	0	0	0	0	0	0	0	0	0	0	0	1	0	0	0	1
740976	wPt-740976	3D	80.1815	100	95.699	0.217	0.124	0	0	0	0	0	1	0	0	0	0	0	0	1	0	1	0	0	0	0	0	0	0	0	0	0	1	0	0	0	0	0	0	0	0	0	0	0	0	0	0	0	0
742329	wPt-742329	3D	85.8262	100	98.925	0.227	0.13	0	0	0	0	0	1	0	0	0	0	0	0	1	0	-	0	0	0	0	0	0	0	0	0	0	1	0	0	0	0	0	0	0	0	0	0	0	0	0	0	0	0
740873	wPt-740873	3D	88.4904	100	98.925	0.227	0.13	0	0	0	0	0	1	0	0	0	0	0	0	1	0	-	0	0	0	0	0	0	0	0	0	0	1	0	0	0	0	0	0	0	0	0	0	0	0	0	0	0	0
741037	wPt-741037	3D	83.897	100	98.925	0.227	0.13	0	0	0	0	0	1	0	0	0	0	0	0	1	0	1	0	0	0	0	0	0	0	0	0	0	1	0	0	0	0	0	0	0	0	0	0	0	0	0	0	0	0
378146	wPt-7788	3D	64.7327	100	95.699	0.233	0.135	0	0	0	-	0	1	0	0	0	0	0	0	1	0	1	0	0	0	0	0	0	0	0	0	0	1	0	0	0	-	0	0	0	0	0	0	0	0	0	0	0	0
742530	wPt-742530	3D	86.1416	100	100	0.24	0.14	0	0	0	0	0	1	0	0	0	0	0	0	1	0	1	0	0	0	0	0	0	0	0	0	0	1	0	0	0	0	0	0	0	0	0	0	0	0	0	0	0	0
742463	wPt-742463	3D	83.3556	100	100	0.24	0.14	0	0	0	0	0	1	0	0	0	0	0	0	1	0	1	0	0	0	0	0	0	0	0	0	0	1	0	0	0	0	0	0	0	0	0	0	0	0	0	0	0	0
742148	wPt-742148	3D	84.1338	100	100	0.24	0.14	0	0	0	0	0	1	0	0	0	0	0	0	1	0	1	0	0	0	0	0	0	0	0	0	0	1	0	0	0	0	0	0	0	0	0	0	0	0	0	0	0	0
743515	wPt-743515	3D	84.8871	100	98.925	0.243	0.141	0	0	0	0	0	1	0	0	0	0	0	0	1	0	1	0	0	0	1	0	0	0	0	0	0	1	0	0	0	0	0	0	0	0	0	0	0	0	0	0	0	0
740619	wPt-740619	3D	80.2692	100	98.925	0.243	0.141	0	0	0	0	0	1	0	0	0	0	0	0	1	0	1	0	0	0	0	0	0	0	0	0	0	1	0	0	0	0	0	0	0	0	0	0	0	0	0	0	0	0
742264	wPt-742264	3D	72.1419	100	98.925	0.243	0.141	0	0	0	0	0	1	0	0	0	0	0	0	1	0	1	0	0	0	0	0	0	0	0	0	0	1	0	0	0	0	0	-	0	0	0	0	0	0	0	0	0	0
741252	wPt-741252	3D	80.295	100	97.849	0.245	0.143	0	0	0	0	0	1	0	0	0	0	0	0	1	0	1	0	0	0	1	0	0	0	0	0	0	1	0	0	0	0	0	0	0	0	0	0	0	0	0	0	0	0
742255	wPt-742255	3D	72.6464	100	97.849	0.245	0.143	0	0	0	-	0	-	0	0	0	0	0	0	1	0	1	0	0	0	1	0	0	0	0	0	0	1	0	0	0	0	0	0	0	0	0	0	0	0	0	0	0	0
733412	wPt-733412	3D	75.3382	100	100	0.256	0.151	0	0	0	0	0	1	0	0	0	0	0	0	1	0	1	0	0	0	1	0	0	0	0	0	0	1	0	0	0	0	0	0	0	0	0	0	0	0	0	0	0	0
734051	wPt-734051	3D	77.9534	100	97.849	0.26	0.154	0	0	0	0	0	1	1	0	0	0	0	0	1	0	1	0	0	0	0	0	0	0	0	0	0	1	0	0	0	0	0	0	0	0	0	0	0	0	0	0	0	0
667430	wPt-667430	3D	81.8697	97.6923	93.548	0.4	0.724	1	1	1	1	1	0	-	1	1	1	0	0	-	-	0	1	1	0	1	0	1	0	1	1	1	1	1	1	1	1	0	0	1	1	1	1	0	0	0	0	1	1
741202	wPt-741202	3D	77.2295	99.2308	96.774	0.32	0.8	1	0	1	0	0	1	0	1	1	1	1	0	1	0	1	0	1	1	0	0	1	1	1	0	1	1	1	-	1	1	1	1	1	1	1	1	1	1	1	1	1	0
379739	wPt-2367	3D	78.8073	99.2308	97.849	0.317	0.802	1	0	1	0	0	1	1	1	1	1	1	0	1	0	1	0	1	1	0	0	1	1	1	0	1	1	1	-	1	1	1	1	1	1	1	1	1	1	1	1	1	0
741949	wPt-741949	3D	78.4162	100	98.925	0.301	0.815	1	0	1	0	0	1	1	1	1	1	1	0	1	0	1	0	1	1	0	0	1	1	1	0	1	1	1	1	1	1	1	1	1	1	1	1	1	1	1	1	1	0
741529	wPt-741529	3D	79.5826	100	94.624	0.298	0.818	1	0	1	0	0	1	-	1	1	1	1	0	1	0	1	1	1	1	0	0	1	1	1	0	1	1	1	1	1	1	-	1	1	1	1	1	1	1	1	1	1	0
666676	wPt-666676	3D	82.61	100	95.699	0.295	0.82	1	0	1	0	0	1	1	1	1	1	1	0	1	0	1	-	1	1	0	0	1	1	1	0	1	1	1	-	1	1	-	1	1	1	1	1	1	1	1	1	1	0
730794	wPt-730794	3D	79.8364	100	95.699	0.295	0.82	1	0	1	0	0	1	1	1	1	1	1	0	1	0	1	-	1	1	0	0	1	1	1	0	1	1	1	1	1	1	-	1	1	1	1	1	1	1	1	1	1	0
741683	wPt-741683	3D	82.802	100	96.774	0.292	0.822	1	0	1	0	0	1	1	1	1	1	1	0	1	0	1	-	1	1	0	0	1	1	1	0	1	1	1	1	1	1	-	1	1	1	1	1	1	1	1	1	1	0
742266	wPt-742266	3D	80.0162	99.2308	96.774	0.292	0.822	1	0	1	0	0	1	1	1	1	1	1	0	1	0	1	-	1	1	0	0	1	1	1	0	1	1	1	1	1	1	1	1	1	1	1	1	1	1	1	1	1	0
372946	wPt-3134	3D	81.2247	100	97.849	0.29	0.824	1	0	1	0	0	1	1	1	1	1	1	0	1	0	1	-	1	1	0	0	1	1	1	0	1	1	1	1	1	1	1	1	1	1	1	1	1	1	1	1	1	0
733267	wPt-733267	3D	81.4536	100	93.548	0.285	0.828	1	0	1	0	0	1	1	1	1	1	1	0	1	0	1	-	1	1	0	0	1	1	1	0	1	1	1	1	1	1	-	1	1	1	1	1	1	1	1	1	1	0
742569	wPt-742569	3D	80.421	100	94.624	0.283	0.83	1	0	1	0	0	1	1	1	1	1	-	0	1	0	1	-	1	1	-	0	1	1	1	0	1	1	1	1	1	1	1	1	1	1	1	1	1	1	1	1	1	0
741230	wPt-741230	3D	74.6904	100	91.398	0.275	0.835	1	0	1	-	0	1	-	1	1	1	1	0	1	0	1	-	1	1	-	0	1	1	1	0	1	1	1	1	1	1	-	1	1	1	1	1	1	1	1	1	1	0
741440	wPt-741440	3D	78.6613	100	91.398	0.259	0.847	1	0	1	0	0	1	1	1	1	1	1	0	1	-	1	-	1	1	-	0	1	1	1	0	1	1	1	1	1	1	-	-	1	1	1	1	1	1	1	1	1	0
742810	wPt-742810	3D	65.4517	97.6923	95.699	0.182	0.899	1	1	1	1	1	1	1	0	-	1	1	1	1	0	1	1	1	1	0	1	1	1	1	0	1	1	1	1	1	1	1	-	1	1	1	1	1	1	1	1	1	0
669412	wPt-669412	3D	59.3979	98.0769	94.624	0.146	0.92	1	1	1	1	1	0	1	1	1	1	1	-	1	1	1	0	1	1	1	1	1	1	1	1	1	1	1	1	1	0	1	1	1	1	1	1	1	0	1	1	1	1
375623	wPt-4991	3D	67.705	100	94.624	0.127	0.932	1	1	1	1	1	0	1	1	1	1	1	1	1	1	1	1	1	1	1	1	1	1	1	0	1	1	1	1	1	1	1	1	1	1	1	1	1	0	1	1	1	1
375701	wPt-9989	3D	67.9802	100	96.774	0.124	0.933	1	1	1	-	1	0	-	1	1	1	-	1	1	1	1	1	1	1	1	1	1	1	1	0	1	1	1	1	1	0	1	1	1	1	1	1	1	0	1	1	1	1
665392	wPt-665392	3D	63.8689	99.2308	97.849	0.123	0.934	1	1	1	1	1	0	1	1	-	1	1	1	1	1	1	-	1	1	1	1	1	1	1	0	1	1	1	1	1	0	1	1	1	1	1	1	1	0	1	1	1	1
117105	wPt-9488	3D	75.4781	100	98.925	0.122	0.935	1	1	1	1	1	0	-	1	1	1	1	1	1	1	1	1	1	1	1	1	1	1	1	0	1	1	1	1	1	0	1	1	1	1	1	1	1	0	1	1	1	1
116985	wPt-2923	3D	70.4318	100	97.849	0.104	0.945	1	1	1	-	1	0	1	1	1	1	1	1	1	1	1	1	1	1	1	1	1	1	1	1	1	1	1	1	1	0	1	1	1	1	1	1	1	0	1	1	1	1
733565	wPt-733565	3D	59.5439	100	97.849	0.104	0.945	1	1	1	0	1	1	0	1	1	1	1	1	1	1	1	1	1	1	1	1	1	1	1	1	1	1	1	1	1	1	1	1	1	1	1	1	1	1	1	1	1	0
116573	wPt-0485	3D	62.8658	97.6923	97.849	0.104	0.945	1	1	1	-	1	0	1	1	-	1	1	1	1	1	1	1	1	1	1	1	1	1	1	1	1	1	1	1	1	0	1	1	1	1	1	1	1	0	1	1	1	1
732950	wPt-732950	3D	66.6691	100	100	0.102	0.946	1	1	1	1	1	0	0	1	1	1	1	1	1	1	1	1	1	1	1	1	1	1	1	1	1	1	1	1	1	1	1	1	1	1	1	1	1	0	1	1	1	1
667368	wPt-667368	3D	60.749	100	94.624	0.087	0.955	1	1	1	1	1	1	-	1	1	1	1	1	1	1	0	1	1	1	1	1	1	1	1	-	1	1	1	1	1	1	1	1	1	1	1	1	1	0	1	1	1	1
117056	wPt-9662	3D	63.9215	100	96.774	0.085	0.956	1	1	1	1	1	1	1	1	1	1	1	1	1	1	1	1	1	1	1	1	1	1	1	-	1	1	1	1	1	0	1	1	1	1	1	1	1	0	1	1	1	1
732795	wPt-732795	3D	66.844	100	100	0.082	0.957	1	1	1	1	1	0	1	1	1	1	1	1	1	1	1	1	1	1	1	1	1	1	1	1	1	1	1	1	1	1	1	1	1	1	1	1	1	0	1	1	1	1
730995	wPt-730995	3D	58.599	100	100	0.082	0.957	1	1	1	1	1	0	1	1	1	1	1	1	1	1	1	1	1	1	1	1	1	1	1	1	1	1	1	1	1	1	1	1	1	1	1	1	1	0	1	1	1	1
666681	wPt-666681	3D	61.696	100	93.548	0.067	0.966	1	1	1	1	1	1	1	1	1	1	1	1	1	0	-	1	1	1	0	1	1	1	1	-	1	1	1	1	1	1	1	1	1	1	1	1	1	1	1	1	-	1
667216	wPt-667216	3D	57.807	100	96.774	0.064	0.967	1	1	1	1	1	0	1	1	1	1	1	1	1	1	1	1	1	1	1	1	1	1	1	1	1	1	1	1	1	1	1	1	1	1	1	1	1	0	1	1	1	1
374909	wPt-6652	3D	60.7243	100	98.925	0.063	0.967	1	1	1	1	1	1	0	1	1	1	1	1	1	1	1	1	1	1	0	1	1	1	1	1	1	1	1	1	1	0	1	1	1	1	1	1	1	1	1	1	1	1
741306	wPt-741306	3D	75.1118	100	94.624	0.044	0.977	1	1	1	1	1	1	1	1	1	1	1	1	1	0	1	1	1	1	0	1	1	1	1	-	1	1	1	1	1	1	1	-	1	1	1	1	1	1	1	1	1	1
744794	wPt-744794	3D	60.443	100	97.849	0.043	0.978	1	1	1	1	1	-	1	1	1	1	1	1	1	1	-	1	1	1	1	1	1	1	1	1	1	1	1	1	1	1	1	1	1	1	1	1	1	0	1	1	1	1
741682	wPt-741682	3D	81.2456	100	97.849	0.043	0.978	1	1	1	1	1	1	1	1	1	1	1	1	1	0	1	1	1	1	0	1	1	1	1	1	1	-	1	1	1	1	1	1	1	1	1	1	1	1	1	1	1	1
741108	wPt-741108	3D	72.9875	100	96.774	0.043	0.978	1	1	1	1	-	1	1	1	1	1	1	1	1	0	1	1	1	1	0	1	1	1	1	1	1	1	1	1	1	1	1	1	1	1	1	1	1	1	1	1	1	1
740774	wPt-740774	3D	72.7203	100	96.774	0.043	0.978	1	1	1	1	1	1	1	1	1	1	1	1	1	0	1	1	1	1	0	1	1	1	1	1	-	1	1	1	1	1	1	1	1	1	1	1	1	1	1	1	1	1
741796	wPt-741796	3D	64.4839	100	94.624	0.022	0.989	1	1	1	1	1	1	-	1	1	1	1	1	1	-	-	1	1	1	0	1	1	1	1	1	1	1	1	1	1	1	1	1	1	1	1	1	1	1	1	1	1	1
116536	wPt-7241	3D|7B|6R	93.3518	100	98.925	0.227	0.13	0	0	0	0	0	0	0	0	0	0	0	1	0	1	0	0	0	1	0	1	0	0	0	0	0	0	0	0	0	0	0	1	0	0	0	0	0	0	0	1	0	0
311946	wPt-2247	4A	67.611	100	100	0.042	0.022	0	0	0	0	0	0	0	0	0	0	0	0	0	0	0	0	0	0	0	0	0	0	0	0	0	0	0	0	0	0	0	0	0	0	0	0	0	0	0	0	0	0
732259	wPt-732259	4A	72.7066	100	100	0.062	0.032	0	0	0	0	1	0	0	0	0	0	0	0	0	0	0	0	0	0	0	0	0	0	0	0	0	0	0	0	0	0	0	0	0	0	0	0	0	0	0	0	0	0
116396	wPt-1743	4A	78.6663	100	100	0.082	0.043	0	0	0	0	0	0	0	0	0	0	0	0	0	0	0	0	0	0	0	0	0	0	0	0	0	0	0	0	0	0	0	0	0	0	0	0	0	0	0	0	0	1
375921	wPt-8144	4A	86.4716	100	100	0.082	0.043	0	0	0	0	0	0	0	0	0	0	0	0	0	0	0	0	0	0	0	0	0	0	0	0	0	0	0	0	0	0	0	0	0	0	0	0	0	0	0	0	0	1
304735	wPt-0763	4A	76.6198	100	97.849	0.084	0.044	0	-	0	0	0	0	0	1	0	0	0	0	0	0	0	0	0	0	0	0	0	0	0	0	0	0	0	0	0	0	0	0	0	0	0	0	0	0	0	0	0	0
381560	wPt-9445	4A	80.4571	100	98.925	0.103	0.054	0	0	0	0	0	0	0	0	0	0	0	0	0	-	0	0	0	1	0	0	0	0	0	0	0	0	0	0	0	0	0	0	0	0	0	0	0	0	0	0	0	0
116226	wPt-2121	4A	92.3394	100	98.925	0.122	0.065	0	0	0	0	0	1	0	0	0	0	0	0	0	0	0	0	0	0	0	0	0	0	0	0	0	0	1	0	0	0	0	0	1	0	1	0	0	0	0	0	0	0
116180	wPt-4064	4A	76.3324	100	94.624	0.127	0.068	0	0	0	0	0	0	0	0	0	0	0	1	0	0	0	0	0	0	0	-	0	0	0	0	0	0	0	1	0	0	0	0	0	0	0	0	0	0	0	0	0	0
664749	wPt-664749	4A	84.8253	100	100	0.139	0.075	0	0	0	0	0	0	0	0	0	0	1	0	0	0	0	0	0	0	0	0	0	0	0	0	0	0	0	0	0	0	0	1	0	0	0	0	1	1	0	1	0	0
672107	wPt-672107	4A	87.4276	100	100	0.139	0.075	0	0	0	0	0	0	0	0	0	0	1	0	0	0	0	0	0	0	0	0	0	0	0	0	0	0	0	0	0	0	0	1	0	0	0	0	1	1	0	1	0	0
116154	wPt-7354	4A	67.1958	99.0385	95.699	0.182	0.101	0	0	0	0	0	0	0	0	0	0	0	1	0	0	0	0	-	0	0	1	0	0	0	0	0	0	-	1	0	1	0	0	0	0	0	0	0	0	0	1	0	0
669526	wPt-669526	4A	79.4886	100	94.624	0.201	0.114	0	0	0	0	1	0	0	0	0	0	0	0	0	1	0	0	0	1	0	0	0	0	0	-	0	0	0	-	0	-	0	0	0	0	0	0	0	0	0	0	0	0
116557	wPt-0817	4A	81.0359	100	98.925	0.211	0.12	0	0	0	0	1	0	0	0	0	0	0	0	0	0	-	0	0	1	0	1	0	0	0	1	0	0	0	0	0	0	0	0	0	0	0	0	1	0	0	1	0	1
744256	wPt-744256	4A	75.3309	100	97.849	0.213	0.121	0	1	0	0	0	0	0	0	0	0	1	0	0	0	0	0	0	0	0	0	0	0	0	0	0	0	0	0	0	-	0	1	0	0	0	0	1	1	0	1	0	0
119876	wPt-2951	4A	73.7929	100	96.774	0.215	0.122	0	1	-	0	0	0	0	0	0	0	1	0	0	0	0	0	0	0	0	0	0	0	0	0	0	0	0	0	0	-	0	1	0	0	0	0	1	1	0	1	0	0
63682	wPt-0150	4A	77.7717	100	98.925	0.258	0.152	0	1	0	0	0	0	0	0	0	0	1	0	0	0	-	0	0	0	0	0	0	0	0	0	0	0	0	0	0	1	0	1	0	0	0	0	1	1	0	1	0	0
345973	wPt-2985	4A	67.4282	100	95.699	0.265	0.157	0	0	0	-	0	0	1	0	0	0	0	1	0	0	0	0	0	0	0	1	0	0	0	1	0	0	0	1	1	0	0	0	0	0	0	0	0	0	0	1	0	1
116700	wPt-1155	4A	93.2706	100	90.323	0.278	0.167	0	0	0	0	1	0	0	0	0	0	0	1	0	0	0	0	0	1	0	1	0	0	0	0	0	0	0	1	0	-	0	0	0	0	0	0	0	0	0	1	0	0
116834	wPt-4424	4A	92.4648	100	88.172	0.283	0.171	0	0	0	-	1	0	-	0	0	0	-	1	0	-	0	-	0	1	0	1	0	0	0	0	0	0	0	-	0	0	0	0	0	0	0	0	0	0	0	1	0	0
116407	wPt-6404	4A	88.9941	100	98.925	0.287	0.174	0	1	0	-	0	0	0	1	0	1	0	0	1	0	0	1	0	0	0	0	0	0	1	0	1	0	0	0	0	0	0	0	0	1	0	0	0	0	0	0	0	0
378004	wPt-2792	4A	80.2407	100	97.849	0.29	0.176	0	0	0	0	0	0	0	0	0	0	0	1	0	0	0	0	0	1	0	1	0	0	0	0	0	0	0	1	0	0	0	0	0	1	0	0	0	0	0	0	0	0
116884	wPt-2291	4A	82.2905	97.6923	97.849	0.29	0.176	0	1	0	1	0	0	0	-	0	1	0	0	1	0	0	1	0	0	0	0	0	0	1	0	1	0	0	0	0	0	0	0	0	1	0	0	0	0	0	0	0	0
742056	wPt-742056	4A	68.2061	97.6923	94.624	0.298	0.182	-	0	0	1	0	0	-	0	0	0	1	0	1	0	0	0	0	0	0	0	0	0	0	-	0	0	0	0	0	0	1	1	0	0	0	1	1	1	0	1	0	0
344977	wPt-0162	4A	87.6503	100	98.925	0.301	0.185	0	0	0	0	0	0	0	0	1	0	0	0	0	0	0	1	1	0	0	0	0	0	0	1	0	1	0	0	1	0	0	0	0	0	0	1	0	0	1	0	0	0
304024	wPt-2903	4A	82.1488	100	100	0.325	0.204	0	0	0	0	0	0	0	0	0	0	0	1	0	0	0	0	0	0	0	1	1	0	0	1	0	0	0	1	0	1	0	0	0	0	0	0	0	0	0	1	0	1
345541	wPt-5857	4A	87.5174	100	100	0.35	0.226	0	0	0	0	0	1	0	1	0	0	0	1	0	1	0	0	0	1	0	0	0	0	0	0	0	0	1	0	0	0	0	0	1	0	0	0	0	0	0	0	0	0
377416	wPt-8967	4A	90.6204	100	100	0.361	0.237	0	0	0	0	0	0	0	1	1	0	0	1	0	0	0	0	0	1	0	1	0	0	0	0	0	0	0	1	1	0	0	0	0	0	0	0	0	0	1	0	0	0
377405	wPt-3845	4A	83.2966	100	98.925	0.364	0.239	0	0	0	0	0	0	0	1	1	0	0	1	0	0	0	0	0	1	0	1	0	0	0	0	0	0	0	1	1	0	0	0	0	0	0	0	0	0	1	0	0	0
374910	wPt-6867	4A	78.3305	97.6923	94.624	0.375	0.25	0	-	0	1	0	0	0	0	0	1	1	1	0	0	1	1	0	0	0	0	1	0	0	0	0	0	0	0	0	0	0	1	0	1	0	0	1	1	0	1	0	0
374828	wPt-0447	4A	82.9811	98.4615	93.548	0.389	0.264	0	0	0	1	0	0	0	0	0	1	1	1	0	0	1	1	0	0	0	1	1	0	0	0	0	0	0	0	0	0	0	1	0	1	0	0	1	1	0	1	0	0
116960	wPt-6440	4A	79.4325	100	91.398	0.395	0.271	0	-	0	-	0	0	0	-	1	1	0	0	1	1	0	-	0	0	0	0	0	0	1	1	1	1	0	1	1	1	0	0	0	1	0	0	0	0	1	0	0	0
731166	wPt-731166	4A	96.2304	100	95.699	0.404	0.281	0	1	0	1	0	0	0	1	0	1	1	0	0	0	1	1	0	0	0	0	1	0	0	0	0	0	0	0	0	-	0	-	0	1	0	0	1	1	0	1	0	0
116576	wPt-9675	4A	88.6422	100	94.624	0.407	0.284	0	1	0	1	0	0	0	0	0	1	1	1	0	0	1	1	0	0	0	1	1	0	0	0	0	0	0	0	0	0	0	1	0	1	0	0	1	1	0	1	0	0
66665	wPt-1961	4A	85.8805	100	97.849	0.408	0.286	0	1	0	1	0	0	0	0	0	1	1	1	0	0	1	1	0	0	0	-	1	0	0	0	0	0	0	0	0	0	0	1	0	1	0	0	1	1	0	1	0	0
671707	wPt-671707	4A	90.9677	100	95.699	0.467	0.371	0	1	0	0	1	1	0	1	0	1	0	0	0	1	0	1	0	1	1	0	1	1	0	1	1	0	1	-	0	-	0	1	1	1	1	0	0	0	0	0	0	0
374224	wPt-7327	4A	93.566	100	97.849	0.468	0.374	0	0	0	0	1	1	0	1	0	0	0	1	0	1	0	0	0	1	0	1	1	0	0	1	0	0	1	1	0	0	0	1	1	0	1	0	0	0	0	1	0	1
669203	wPt-669203	4A	92.0594	100	97.849	0.473	0.385	0	0	0	0	1	1	-	1	0	0	0	1	0	1	0	0	0	1	0	1	1	0	0	1	0	0	1	1	0	0	0	1	1	0	1	0	0	0	0	1	0	1
378839	wPt-5124	4A	82.7223	97.6923	96.774	0.5	0.5	1	1	1	1	0	1	0	0	0	0	0	1	0	0	0	0	1	1	0	-	1	0	0	0	-	0	1	1	0	0	1	0	1	0	1	1	0	1	0	0	1	0
742245	wPt-742245	4A	81.9226	100	97.849	0.493	0.56	1	0	1	1	0	0	1	1	0	1	-	0	1	0	0	0	1	0	1	0	1	1	1	1	1	0	0	0	0	0	1	1	0	0	0	1	1	1	0	0	1	0
373167	wPt-9305	4A	95.8905	100	97.849	0.478	0.604	1	1	1	0	0	0	1	0	0	1	1	0	0	1	1	0	1	0	1	0	1	1	1	1	0	0	0	-	0	0	1	-	0	0	0	1	1	1	0	0	1	1
344082	wPt-5099	4A	80.6112	100	97.849	0.473	0.615	1	1	1	0	0	0	1	0	0	1	1	0	0	1	1	0	1	0	1	0	1	1	1	1	0	0	0	0	0	0	1	1	0	0	0	1	1	1	0	0	1	1
115745	wPt-3638	4A	82.1725	100	97.849	0.468	0.626	0	1	0	0	0	1	1	1	1	1	0	1	1	1	1	1	0	1	1	1	1	0	1	-	1	1	1	0	0	0	1	0	1	1	0	1	1	1	0	1	1	0
116674	wPt-6688	4A	90.9672	100	89.247	0.462	0.639	1	0	1	1	0	0	1	0	1	1	0	0	1	0	1	-	1	1	1	0	1	1	1	0	1	1	0	0	1	1	1	0	0	1	0	1	0	0	1	0	1	1
376040	wPt-3250	4A	89.7698	100	92.473	0.454	0.651	1	0	1	1	0	0	1	0	1	1	0	0	1	0	1	1	1	1	1	0	1	1	1	0	1	1	0	0	1	1	1	0	0	1	0	1	0	0	-	0	1	1
381068	wPt-6757	4A	76.6977	100	92.473	0.439	0.674	1	-	1	1	1	0	-	0	1	1	0	0	1	0	1	1	1	1	1	0	1	1	1	0	1	1	0	0	1	1	1	0	0	1	0	1	0	0	1	0	1	1
120152	wPt-4680	4A	74.8339	100	96.774	0.437	0.678	1	1	1	1	1	0	1	0	1	1	0	0	1	-	1	0	1	1	1	0	1	1	1	0	1	1	0	0	1	1	1	0	0	1	0	1	0	0	1	0	1	1
116365	wPt-8275	4A	80.86	100	84.946	0.433	0.684	1	-	1	-	0	0	-	0	1	1	1	0	1	-	1	-	1	1	1	0	0	1	1	0	1	1	0	-	1	1	1	-	0	1	0	1	0	1	1	0	1	0
378142	wPt-6900	4A	88.794	100	92.473	0.422	0.698	1	1	1	1	1	0	1	1	1	1	0	0	1	0	1	1	1	0	1	0	0	1	1	0	1	1	0	0	1	1	1	0	0	1	0	1	0	1	1	0	1	1
379201	wPt-5578	4A	76.8838	100	95.699	0.361	0.764	1	0	1	1	1	0	1	1	1	1	1	0	1	0	1	1	1	0	1	0	1	1	1	0	-	1	0	0	1	1	1	1	0	1	0	1	1	1	1	0	1	1
116464	wPt-3349	4A	89.8622	100	97.849	0.355	0.769	1	1	1	1	1	0	-	1	1	1	1	0	1	1	1	1	1	1	1	0	0	1	1	1	1	1	0	0	1	0	1	1	0	1	0	1	1	1	1	0	1	0
343777	wPt-2301	4A	75.1625	100	94.624	0.339	0.784	1	1	1	1	1	0	1	1	0	1	1	1	1	-	1	1	1	1	1	1	1	1	1	0	1	0	0	1	0	-	1	1	0	1	0	1	1	1	0	1	1	1
346227	wPt-5951	4A	81.183	100	95.699	0.28	0.831	1	1	1	1	0	1	1	1	1	1	1	1	1	1	-	1	1	1	1	0	1	1	1	0	1	1	1	0	1	1	1	0	1	1	1	1	1	1	1	0	1	0
377607	wPt-0764	4A	81.4506	100	97.849	0.26	0.846	1	0	1	1	1	1	1	1	1	1	1	0	1	1	1	1	1	1	1	0	1	1	1	1	1	1	1	1	1	1	1	1	1	1	1	1	1	1	-	1	1	1
116408	wPt-8657	4A	81.6427	100	97.849	0.26	0.846	1	0	1	1	1	1	1	1	-	1	1	0	1	1	1	1	1	1	1	0	1	1	1	1	1	1	1	1	1	1	1	1	1	1	1	1	1	1	1	1	1	1
377680	wPt-3810	4A	80.0907	100	97.849	0.245	0.857	1	1	1	1	0	1	1	1	1	1	1	1	1	1	1	1	1	1	1	0	1	1	1	0	1	1	1	0	1	1	1	1	1	1	1	1	1	1	1	0	1	0
800147	wPt-800147	4A	84.1357	100	96.774	0.231	0.867	1	1	1	1	0	1	1	1	1	1	1	1	1	1	1	1	1	1	1	0	1	1	1	0	1	1	1	1	1	1	1	1	1	1	1	1	1	1	1	0	1	0
305151	wPt-1091	4A	83.0135	100	96.774	0.198	0.889	1	1	1	1	0	1	1	1	1	1	1	1	1	1	1	1	1	1	1	0	1	1	1	0	1	1	1	1	1	1	1	1	1	1	1	1	1	1	1	0	1	0
744614	wPt-744614	4A	86.4375	100	100	0.192	0.892	1	1	1	1	0	1	1	1	1	1	1	1	1	1	1	1	1	1	1	0	1	1	1	0	1	1	1	1	1	1	1	1	1	1	1	1	1	1	1	0	1	0
380372	wPt-6728	4A	86.9014	100	100	0.192	0.892	1	1	1	1	0	1	1	1	1	1	1	1	1	1	1	1	1	1	1	0	1	1	1	0	1	1	1	1	1	1	1	1	1	1	1	1	1	1	1	0	1	0
373301	wPt-3150	4A	63.9088	98.0769	93.548	0.185	0.897	1	1	1	1	1	1	0	1	1	1	1	1	1	1	1	1	1	1	1	1	0	1	1	1	1	1	-	1	1	0	1	1	1	1	1	1	1	1	1	1	1	1
345194	wPt-9645	4A	72.8903	100	97.849	0.16	0.912	1	1	1	1	1	0	1	1	1	1	1	0	1	1	1	1	1	1	1	0	1	1	1	-	1	1	0	1	1	1	-	1	1	1	1	1	1	1	1	0	1	1
115762	wPt-3506	4A	70.7635	100	97.849	0.16	0.912	1	1	1	1	1	0	1	1	1	1	1	1	1	1	1	1	1	1	1	1	1	1	1	1	1	1	0	1	1	0	1	1	0	1	0	1	1	1	1	1	1	1
120058	wPt-5735	4A	57.538	100	96.774	0.143	0.922	1	1	1	1	1	0	1	1	1	1	1	1	1	1	1	1	1	1	1	1	1	1	1	1	-	1	0	1	1	1	1	1	0	1	0	1	1	1	1	1	1	1
116453	wPt-7280	4A	61.6914	100	96.774	0.105	0.944	1	1	1	1	0	1	1	1	1	1	1	1	1	1	1	1	1	1	1	1	1	1	1	1	1	1	1	1	1	0	1	0	1	1	1	1	1	1	1	1	1	1
116034	wPt-4645	4A	69.4918	100	98.925	0.063	0.967	1	1	1	1	1	1	1	1	1	1	1	1	1	1	1	1	1	1	1	1	1	1	1	1	1	1	1	1	1	1	1	1	1	1	1	1	1	1	1	1	1	0
116405	wPt-5172	4A|2R|3R	93.6848	100	97.849	0.473	0.385	0	1	0	1	0	0	0	1	0	1	1	1	0	0	1	1	0	0	0	1	1	0	0	0	0	0	0	-	0	0	0	1	0	1	0	0	1	1	0	1	0	0
346784	rPt-0238	4A|2R|3R	94.4506	100	98.925	0.476	0.391	0	1	0	1	0	0	0	1	0	1	1	1	0	0	1	1	0	0	0	1	1	0	0	0	0	0	0	-	0	0	0	1	0	1	0	0	1	1	0	1	0	0
347828	rPt-8568	4A|3R	82.586	100	96.774	0.475	0.611	1	1	1	1	1	1	0	1	1	1	1	1	0	1	1	1	1	1	1	1	0	0	0	1	0	0	0	1	1	-	-	1	1	0	1	0	0	1	0	1	0	0
119636	wPt-1642	4A|6A	83.8536	100	97.849	0.497	0.538	0	0	1	-	0	1	0	0	1	0	1	0	0	1	1	0	1	1	0	0	1	1	1	0	1	1	0	0	1	1	1	0	0	1	0	1	1	0	1	1	1	1
115622	wPt-9418	4A|6R	93.0126	100	98.925	0.287	0.174	0	0	0	0	1	0	0	0	0	0	0	1	0	0	0	0	0	1	0	1	0	0	0	0	0	0	0	1	0	0	0	0	0	0	0	0	0	0	0	1	0	0
115383	wPt-2780	4A|7A	69.4311	100	96.774	0.278	0.167	0	0	0	0	0	1	0	0	0	0	0	1	0	0	0	0	0	0	1	1	1	0	0	0	0	0	1	1	0	0	0	0	1	0	1	0	0	0	0	0	0	0
63367	wPt-0538	4A|7A	81.3968	100	96.774	0.391	0.267	0	0	0	0	0	0	0	-	0	0	0	1	0	1	0	0	0	0	0	1	1	0	0	0	0	0	-	1	0	1	0	1	-	0	0	0	1	0	0	1	0	1
343930	wPt-6966	4A|7A	84.9624	100	95.699	0.461	0.36	0	0	0	0	1	0	0	1	1	0	1	0	0	1	0	0	0	1	0	0	1	0	0	1	-	1	0	0	1	0	0	1	0	0	0	0	1	0	1	1	0	1
63637	wPt-7096	4A|7A	90.6148	100	98.925	0.471	0.38	0	0	0	0	1	1	0	1	0	0	0	1	0	1	0	0	0	1	0	1	1	0	0	1	0	0	1	1	0	0	0	1	1	0	1	0	0	0	0	1	0	1
348592	tPt-9948	4A|7A|2R	55.24	100	97.849	0.022	0.011	0	0	0	0	0	0	0	0	0	0	0	0	0	0	0	0	0	1	0	0	0	0	0	0	0	0	0	0	0	-	0	0	0	0	0	0	0	0	0	0	0	0
116809	wPt-4487	4A|7A|4R	89.8314	100	95.699	0.477	0.393	0	0	0	1	1	0	-	0	0	1	0	1	0	1	0	0	0	0	1	0	1	1	0	1	0	0	1	1	0	0	1	0	0	1	0	0	0	1	1	0	1	0
347335	rPt-7987	4A|7A|4R	88.5938	100	95.699	0.477	0.393	0	0	0	1	1	0	1	0	0	1	0	1	0	1	0	0	0	0	1	0	1	1	0	-	0	0	1	1	0	0	1	0	0	1	0	0	0	1	1	0	1	0
120712	wPt-4620	4A|7B	78.3594	98.4615	95.699	0.439	0.674	1	1	1	1	0	1	1	1	0	1	0	1	1	0	1	1	1	0	1	1	1	1	1	0	1	1	0	1	0	-	1	0	0	1	0	1	0	0	0	-	1	1
732423	wPt-732423	4B	71.5713	100	97.849	0.142	0.077	0	0	0	0	0	0	0	0	0	0	0	0	0	1	0	0	0	1	0	0	0	0	0	1	0	0	0	0	0	0	0	0	0	0	0	0	0	0	0	-	0	0
378859	wPt-9393	4B	77.7442	100	98.925	0.159	0.087	0	0	0	0	0	0	0	0	0	0	0	1	0	0	0	0	0	0	0	1	0	0	0	0	0	0	0	1	0	0	0	0	0	0	0	0	0	0	0	0	0	0
348732	tPt-5519	4B	83.7544	100	100	0.175	0.097	0	0	0	0	0	0	0	0	0	0	0	1	0	0	0	0	0	0	0	1	0	0	0	0	0	0	0	1	0	0	0	0	0	0	0	0	0	0	0	0	0	0
345976	wPt-8796	4B	90.4735	100	98.925	0.194	0.109	0	0	0	0	0	0	0	0	0	0	1	0	0	0	0	0	0	0	0	0	0	0	0	0	0	0	0	1	0	-	0	0	0	0	0	0	1	0	0	1	0	0
117006	wPt-6209	4B	78.0757	100	95.699	0.361	0.236	1	0	0	-	1	0	0	0	0	0	0	0	0	0	1	1	0	1	0	1	0	0	1	1	0	1	0	0	0	0	1	0	1	0	1	1	0	0	0	1	0	0
116555	wPt-1046	4B	87.1228	100	95.699	0.372	0.247	0	0	0	0	0	0	0	1	0	0	1	0	0	0	0	0	0	0	1	1	1	0	0	0	0	0	0	0	0	0	0	1	0	1	0	0	0	0	0	0	0	1
119797	wPt-5559	4B	83.3404	96.8589	97.849	0.378	0.253	0	0	0	0	0	0	0	1	0	0	1	0	0	-	0	0	0	-	1	1	1	0	0	0	0	0	0	0	0	1	0	1	0	1	0	0	0	0	0	0	0	1
380474	wPt-2214	4B	77.5655	100	96.774	0.401	0.278	0	0	0	0	0	0	0	1	0	1	1	0	1	1	0	0	0	0	-	0	0	0	0	1	0	0	0	-	0	1	0	1	0	0	0	0	1	0	0	1	1	0
305571	wPt-4537	4B	75.7534	99.2308	95.699	0.439	0.326	1	0	1	0	1	0	1	0	0	1	0	0	1	0	0	1	0	0	0	0	0	1	1	0	-	0	1	0	0	0	-	0	0	0	0	1	1	1	-	1	0	0
304777	wPt-1101	4B	92.0894	98.4615	98.925	0.471	0.38	1	0	1	0	0	0	0	0	0	0	1	0	0	1	1	1	1	1	1	1	0	0	0	1	0	0	0	1	0	0	0	1	1	1	0	1	1	0	0	1	0	1
377964	wPt-4280	4B	95.3905	100	97.849	0.497	0.462	1	1	1	0	1	1	1	0	0	1	0	1	1	0	1	1	0	0	0	0	0	1	0	0	1	0	0	1	0	0	-	0	0	0	1	1	1	1	1	1	-	0
744595	wPt-744595	4B	96.3557	100	98.925	0.498	0.467	1	1	1	0	1	1	1	0	0	1	0	1	1	0	1	1	0	0	0	0	0	1	0	0	1	0	0	1	0	0	1	0	0	0	1	1	1	1	1	1	1	0
66776	wPt-1272	4B	84.4384	100	98.925	0.5	0.489	1	1	1	0	1	1	1	1	0	1	0	1	1	-	1	1	0	0	0	0	0	1	0	0	1	0	0	1	0	0	1	0	0	0	1	1	1	1	1	1	1	0
115627	wPt-5334	4B	89.201	100	95.699	0.5	0.494	1	0	0	0	1	0	0	-	0	0	1	1	1	1	1	0	0	1	1	1	1	1	0	1	0	0	0	1	0	0	0	0	0	0	1	0	1	1	1	1	0	1
345668	wPt-5497	4B	93.2238	100	96.774	0.5	0.511	1	0	0	0	1	0	0	1	0	0	1	1	1	1	1	-	0	1	1	1	1	1	0	1	0	0	0	1	0	0	0	0	0	0	1	0	1	1	1	1	0	1
304272	wPt-7233	4B	83.5614	100	94.624	0.499	0.523	1	0	-	1	0	0	1	0	1	1	0	0	1	0	0	1	1	0	0	0	0	1	1	1	1	1	1	0	1	-	1	0	1	0	1	1	0	1	1	0	0	0
731583	wPt-731583	4B	92.7033	100	96.774	0.491	0.567	1	0	1	1	0	1	-	0	1	1	0	0	1	0	0	1	1	0	0	0	0	1	1	-	1	1	1	0	1	0	1	0	1	0	1	1	0	1	1	0	1	0
730068	wPt-730068	4B	90.4457	100	96.774	0.491	0.567	1	0	1	1	0	1	-	0	1	1	0	0	1	0	0	1	1	0	0	0	0	1	1	-	1	1	1	0	1	0	1	0	1	0	1	1	0	1	1	0	1	0
304771	wPt-8555	4B	90.566	100	97.849	0.49	0.571	1	0	1	1	0	1	-	0	1	1	0	0	1	0	0	1	1	0	0	0	0	1	1	1	1	1	1	0	1	0	1	0	1	0	1	1	0	1	1	0	1	0
744434	wPt-744434	4B	95.1985	100	95.699	0.467	0.629	1	1	1	1	1	1	0	1	0	1	1	1	1	-	1	1	0	1	1	1	1	1	0	1	0	0	0	1	0	0	0	0	1	0	1	1	1	1	1	1	1	1
344980	wPt-4243	4B	78.6467	100	94.624	0.463	0.636	1	0	-	1	0	1	1	0	1	1	1	0	1	1	1	1	1	0	1	0	1	1	1	0	1	1	1	-	1	0	1	0	1	1	0	1	1	-	1	0	1	1
115446	wPt-3608	4B	84.5113	99.2308	95.699	0.461	0.64	1	0	1	1	0	1	1	0	1	1	1	0	1	1	1	1	1	0	1	0	1	-	1	0	1	1	1	-	1	-	1	0	1	1	0	1	1	-	1	0	1	1
348103	tPt-4214	4B	82.6729	99.6154	98.925	0.454	0.652	1	0	1	1	0	1	1	0	1	1	1	0	1	1	1	1	1	0	1	0	1	1	1	0	1	1	1	0	1	1	1	0	1	1	0	1	1	1	1	0	1	1
732448	wPt-732448	4B	85.0735	100	97.849	0.442	0.67	1	1	1	1	1	1	1	0	1	1	0	1	1	0	1	1	1	0	0	0	0	1	1	1	1	1	1	1	1	0	1	0	1	0	1	1	1	1	1	1	1	0
734310	wPt-734310	4B	84.5677	100	84.946	0.433	0.684	1	-	1	1	1	1	1	0	1	1	0	1	1	-	1	1	1	0	0	0	0	1	1	-	-	1	-	1	1	0	1	0	-	0	1	1	1	1	1	1	1	0
116433	wPt-6149	4B	74.4595	99.0385	89.247	0.34	0.783	1	1	1	-	0	1	-	1	1	1	1	1	1	-	0	1	-	1	1	1	1	1	1	-	1	1	1	-	1	0	1	1	1	1	1	1	1	1	1	0	1	0
304801	wPt-9067	4B	76.5893	100	97.849	0.26	0.846	0	1	1	0	1	1	1	1	1	1	1	1	1	1	0	0	1	0	1	1	1	1	1	0	1	1	1	1	1	1	1	1	0	1	0	1	1	1	1	0	1	1
116955	wPt-3917	4B	72.6937	99.2308	94.624	0.252	0.852	1	1	1	1	1	1	1	1	1	1	1	1	1	1	1	1	1	0	1	1	1	-	1	1	1	1	1	1	1	-	1	0	1	1	0	1	1	1	1	1	1	1
116611	wPt-3439	4B|5B|7B	80.7243	97.6923	96.774	0.499	0.522	1	1	1	0	1	1	1	0	0	1	1	1	-	1	1	1	0	0	0	0	0	-	0	1	1	0	0	1	0	0	1	0	0	0	1	1	1	1	1	1	1	1
305166	wPt-8892	4B|6B	76.869	100	87.097	0.417	0.704	1	1	-	1	0	-	1	0	1	-	0	0	1	0	1	-	1	1	0	0	0	1	1	0	1	1	1	-	1	1	1	1	-	1	1	1	0	1	1	0	0	0
116586	wPt-6869	4B|7B	83.0206	96.8589	95.699	0.499	0.517	1	1	1	0	1	1	1	0	0	1	1	1	1	1	1	1	0	0	0	0	0	1	0	1	1	0	0	1	0	0	1	0	0	0	0	1	1	1	-	1	1	1
116789	wPt-5809	4D	82.9891	96.8589	98.925	0.46	0.359	0	0	0	0	0	0	0	1	1	1	0	0	1	0	0	0	0	0	0	0	0	0	0	0	1	0	0	0	1	1	1	1	1	0	0	1	0	0	1	0	0	0
116621	wPt-8836	4D	85.7062	100	92.473	0.49	0.43	0	1	1	0	0	0	1	0	1	0	1	0	0	0	1	1	0	0	0	0	1	1	1	-	0	1	-	1	0	0	1	0	1	0	1	1	1	1	1	0	0	1
345359	wPt-3058	4D	84.2294	100	97.849	0.399	0.725	1	1	1	1	1	1	1	1	0	0	1	1	0	1	1	1	1	0	1	1	1	1	1	0	-	1	1	1	0	0	0	1	0	1	1	0	1	1	0	1	1	1
119781	wPt-0431	4D|7A	83.5379	96.9231	98.925	0.454	0.348	0	0	0	0	0	0	0	1	-	1	0	0	1	0	0	0	0	0	0	0	0	0	0	0	1	0	0	0	1	1	1	1	1	0	0	1	0	0	1	0	0	0
119600	wPt-1903	5A	72.2137	100	98.925	0.043	0.022	0	0	0	0	0	0	0	0	0	0	0	0	0	0	0	0	0	1	0	0	0	0	0	-	0	0	0	0	0	0	0	0	0	0	0	0	0	0	0	0	0	0
345862	wPt-5588	5A	65.9309	100	98.925	0.103	0.054	0	0	0	0	0	0	0	0	0	0	0	0	0	0	0	0	0	0	0	0	0	0	0	0	0	0	0	0	0	1	0	0	0	0	0	0	0	0	0	0	0	0
380301	wPt-1038	5A	75.0789	100	98.925	0.159	0.087	0	0	0	0	1	0	0	0	0	0	0	0	0	0	0	0	0	0	0	0	0	0	0	0	0	0	0	0	0	0	0	0	0	0	0	0	0	0	0	0	0	0
348336	tPt-2429	5A	84.332	100	96.774	0.198	0.111	0	0	0	1	1	0	0	0	0	0	0	0	0	1	0	0	0	0	0	0	0	1	0	0	0	0	0	0	0	0	-	0	0	0	0	0	0	0	0	0	0	0
377759	wPt-9452	5A	83.1544	100	95.699	0.423	0.303	0	0	0	-	0	0	-	0	1	0	0	0	1	0	0	0	1	0	0	0	0	1	0	0	-	0	1	0	0	1	1	0	0	0	0	1	0	1	0	0	0	0
378391	wPt-3884	5A	88.9235	100	97.849	0.434	0.319	0	0	0	1	0	0	-	0	1	0	0	0	1	0	0	0	1	0	0	0	0	1	0	0	1	0	1	0	0	1	1	0	0	0	0	1	0	1	0	0	0	0
345405	wPt-9094	5A	92.9946	100	100	0.444	0.333	0	0	1	0	0	0	0	1	0	1	1	0	0	0	0	0	0	0	0	0	1	0	1	0	0	0	1	0	0	0	1	0	0	0	1	1	1	1	0	0	1	0
372990	wPt-4351	5A	92.1702	100	96.774	0.464	0.367	0	1	0	1	1	0	0	0	0	1	0	0	0	1	1	1	0	1	1	0	0	0	0	1	0	0	1	0	0	0	0	-	1	0	0	0	0	1	0	0	0	1
343738	wPt-6462	5A	87.1645	100	97.849	0.468	0.374	0	1	0	1	1	0	0	0	0	1	0	0	0	1	1	1	0	1	1	0	0	0	0	1	0	0	1	0	0	0	0	0	1	0	0	0	0	1	0	0	0	1
372931	wPt-4203	5A	91.0023	100	88.172	0.476	0.39	0	1	0	1	1	0	0	0	0	1	-	-	-	-	1	-	0	1	1	0	0	0	0	1	0	0	1	0	0	0	0	-	1	0	0	0	0	1	0	0	0	1
343630	wPt-2873	5A	83.9967	100	96.774	0.484	0.411	0	1	0	1	1	0	1	0	0	-	0	0	0	1	1	1	0	1	1	0	0	0	0	1	0	0	1	0	0	0	0	0	1	0	0	0	0	1	0	0	0	1
119465	wPt-5096	5A	93.9937	100	98.925	0.498	0.467	0	0	1	0	1	0	0	1	1	1	0	0	1	1	0	0	0	1	0	0	0	0	0	1	1	0	0	1	1	0	0	0	0	0	0	0	0	0	0	1	0	1
734145	wPt-734145	5A	93.6514	100	98.925	0.5	0.5	1	0	1	0	1	1	1	0	1	0	1	1	0	1	0	0	1	0	0	1	1	1	1	0	-	1	1	1	1	0	0	0	0	0	1	0	1	1	0	0	0	1
344315	wPt-9748	5A	90.6825	100	98.925	0.491	0.565	1	0	0	0	1	0	1	0	0	1	1	0	0	1	1	1	0	1	0	0	1	1	0	0	0	0	1	0	0	0	1	0	1	0	1	1	1	1	0	1	1	0
348667	tPt-6495	5A	92.6413	100	98.925	0.488	0.576	1	1	1	0	0	1	1	0	1	1	1	1	1	0	1	0	1	0	1	0	1	0	1	0	1	1	1	-	1	1	1	0	0	0	1	1	1	1	1	1	1	0
349142	tPt-4184	5A	91.0325	100	98.925	0.488	0.576	1	1	1	0	0	1	1	0	1	1	1	1	1	0	1	0	1	0	1	0	1	0	1	0	1	1	1	-	1	1	1	0	0	0	1	1	1	1	1	1	1	0
348464	tPt-9702	5A	83.1031	100	96.774	0.488	0.578	1	0	1	1	0	0	1	0	1	1	0	0	1	1	0	1	1	0	1	0	1	1	0	0	1	1	1	1	1	1	1	0	0	1	0	1	0	1	1	0	1	1
376167	wPt-7061	5A	83.8106	100	95.699	0.482	0.596	1	0	1	0	0	-	-	1	1	0	1	1	1	0	0	0	1	0	0	1	1	1	1	0	1	1	0	1	1	1	1	1	0	1	1	1	1	0	1	1	1	0
303914	wPt-3248	5A	73.7998	100	83.871	0.453	0.654	1	1	1	-	0	1	0	1	-	0	1	-	0	-	-	1	0	1	0	1	0	0	1	1	1	-	1	1	1	1	-	0	1	1	1	1	1	1	1	1	-	1
348237	tPt-7238	5A	73.2483	100	84.946	0.45	0.658	1	-	1	1	0	1	0	1	-	0	1	-	0	0	1	1	0	1	0	1	0	0	1	1	1	-	1	1	1	1	-	0	1	1	1	1	1	1	1	1	-	1
373110	wPt-3187	5A	74.0769	100	91.398	0.347	0.776	1	1	-	1	0	1	1	0	1	1	1	0	1	0	0	1	1	0	0	0	1	1	1	0	1	1	1	0	1	-	1	1	0	0	1	1	1	1	1	0	1	1
373063	wPt-3509	5A	81.6715	100	96.774	0.346	0.778	1	1	1	1	0	1	1	0	1	1	1	0	1	0	0	1	1	0	0	0	1	1	1	0	1	1	1	0	1	1	1	1	0	0	1	1	1	1	1	0	1	1
733649	wPt-733649	5A	78.6358	100	97.849	0.343	0.78	1	1	1	1	0	1	1	0	1	1	1	0	1	0	0	1	1	0	0	0	1	1	1	0	1	1	1	0	1	-	1	1	0	0	1	1	1	1	1	0	1	1
116113	wPt-1165	5A	75.962	99.2308	93.548	0.285	0.828	1	1	1	1	1	1	1	1	1	1	1	0	1	1	1	1	1	1	1	1	1	1	1	0	1	1	1	1	1	0	1	1	1	1	1	1	1	1	1	1	1	1
375879	wPt-5787	5A	76.1827	100	92.473	0.273	0.837	1	1	1	1	1	1	1	0	1	1	1	0	1	1	-	1	1	1	1	1	1	1	1	-	1	1	1	-	1	-	1	1	1	1	1	1	1	1	1	0	1	1
349209	tPt-7210	5A	85.6513	100	98.925	0.227	0.87	1	0	1	1	1	0	1	1	1	0	0	-	1	1	1	1	1	1	1	1	1	1	1	1	1	1	1	1	1	0	1	1	1	1	1	1	0	1	1	1	1	1
115441	wPt-3924	5A	85.1642	100	100	0.225	0.871	1	0	1	1	1	0	1	1	1	0	0	1	1	1	1	1	1	1	1	1	1	1	1	1	1	1	1	1	1	0	1	1	1	1	1	1	0	1	1	1	1	1
312860	wPt-0907	5A	69.1475	100	97.849	0.213	0.879	1	0	1	1	1	0	1	1	1	-	0	1	1	1	1	1	1	1	1	1	1	1	1	1	1	1	1	1	1	0	1	1	1	1	1	1	0	1	1	1	1	1
306034	wPt-8794	5A	58.4392	100	90.323	0.153	0.917	1	1	1	1	-	1	-	1	1	-	1	-	1	1	0	1	1	1	1	1	1	0	1	1	1	1	1	1	1	1	0	1	1	1	1	1	1	1	1	1	1	1
115935	wPt-4778	5A|7A	82.2105	100	98.925	0.476	0.609	1	1	1	0	1	1	0	1	1	0	1	0	1	1	-	1	1	1	0	1	0	0	1	0	1	1	0	1	1	1	0	1	0	0	1	1	1	0	0	1	0	1
115345	wPt-2373	5B	77.1903	100	98.925	0.177	0.098	0	0	0	0	0	0	0	0	0	0	0	0	0	0	0	0	0	0	0	0	0	0	0	1	0	0	0	0	0	-	0	0	0	0	0	0	0	0	0	0	0	0
346957	rPt-6127	5B	87.3937	100	98.925	0.227	0.13	0	0	0	0	0	0	0	1	0	0	0	1	0	1	0	0	0	0	1	0	0	0	0	1	0	0	0	-	0	0	0	0	0	0	0	0	0	0	0	0	0	0
379973	wPt-3085	5B	81.7623	100	97.849	0.229	0.132	0	0	0	0	0	0	0	1	0	0	0	1	0	1	0	0	0	0	1	0	0	0	0	1	0	0	0	-	0	0	0	0	0	0	0	0	0	0	0	0	0	0
664788	wPt-664788	5B	85.7573	100	93.548	0.238	0.138	0	0	0	0	0	1	0	-	0	0	0	0	1	-	0	0	0	0	0	1	0	0	0	0	1	1	0	0	0	1	0	0	1	0	1	0	0	1	0	0	0	0
377383	wPt-0295	5B	85.1342	100	97.849	0.275	0.165	0	1	0	0	0	0	0	0	1	1	0	0	0	0	0	1	0	0	1	0	1	1	0	0	0	0	0	0	0	0	0	0	0	1	0	0	0	0	0	0	1	0
311648	wPt-4402	5B	81.0709	100	97.849	0.275	0.165	0	1	0	0	0	0	0	0	1	1	0	0	0	0	0	1	0	0	1	0	1	1	0	0	0	0	0	0	0	0	0	0	0	1	0	0	0	0	0	0	1	0
377959	wPt-7029	5B	80.6672	100	98.925	0.301	0.185	0	-	0	0	0	1	0	0	0	0	0	1	0	0	0	1	0	0	1	0	0	0	0	1	0	1	1	1	0	0	0	0	0	1	0	0	0	0	0	0	0	0
310624	wPt-5120	5B	79.7331	100	97.849	0.304	0.187	0	1	0	0	0	1	0	0	0	0	-	1	0	0	0	1	0	0	1	0	0	0	0	1	0	1	1	1	0	0	0	0	0	1	0	0	0	0	0	0	0	0
304364	wPt-4091	5B	86.2769	100	97.849	0.33	0.209	0	0	0	0	1	0	-	0	0	1	0	1	0	0	0	-	0	0	0	1	0	1	0	0	0	0	0	0	0	1	0	0	0	0	0	0	1	0	1	1	0	0
116492	wPt-5737	5B	71.2751	100	96.774	0.333	0.211	0	0	1	0	-	1	0	0	0	0	0	0	1	1	0	0	1	0	0	1	0	0	0	-	1	1	0	0	0	0	0	1	0	0	0	0	0	0	0	1	0	0
349144	tPt-0228	5B	72.5355	100	96.774	0.346	0.222	0	0	1	0	0	1	1	0	0	0	0	0	1	1	-	0	1	0	0	1	0	0	0	0	1	1	0	0	0	1	0	1	0	0	0	0	0	0	0	1	0	0
344330	wPt-3204	5B	81.88	100	95.699	0.348	0.225	0	0	0	1	0	0	1	0	0	0	0	1	0	0	0	0	0	0	0	0	1	0	0	1	0	0	1	0	1	1	0	1	0	0	1	0	0	0	0	0	-	0
349305	tPt-3144	5B	84.0276	100	100	0.35	0.226	0	0	1	0	0	1	0	0	1	0	1	0	0	0	1	1	0	1	0	0	0	0	0	1	0	0	0	0	0	0	0	0	1	0	0	0	1	0	0	1	0	1
116626	wPt-9103	5B	88.7925	100	96.774	0.358	0.233	0	0	0	1	0	0	1	0	0	0	0	1	0	0	0	0	0	0	0	0	1	0	0	1	0	0	1	0	1	1	0	1	0	0	1	0	0	0	0	0	1	0
303931	wPt-1548	5B	95.2973	100	100	0.361	0.237	0	1	0	0	1	0	0	1	1	0	0	1	0	1	0	0	0	1	0	0	1	0	0	1	0	0	0	0	0	0	0	1	0	0	0	0	0	0	0	1	0	0
116530	wPt-9598	5B	87.6371	100	96.774	0.369	0.244	0	0	0	1	0	0	1	0	0	0	0	1	0	0	0	0	0	0	0	0	1	0	0	1	0	0	1	0	1	1	0	1	0	0	1	0	0	0	0	0	1	0
378027	wPt-7059	5B	79.6142	100	97.849	0.378	0.253	0	0	0	1	0	0	1	0	0	0	0	1	0	0	0	0	0	0	0	0	1	0	0	1	0	0	1	0	1	1	0	1	0	0	1	0	0	0	0	0	1	0
345245	wPt-6597	5B	80.2026	97.6923	96.774	0.391	0.267	0	0	0	1	0	0	1	0	0	0	0	1	0	0	0	0	0	0	0	-	1	0	0	1	0	0	1	0	1	1	0	1	0	0	1	0	0	0	0	0	1	0
348500	tPt-7183	5B	78.439	100	97.849	0.399	0.275	0	1	0	0	1	0	1	1	1	0	0	1	0	1	0	0	0	1	0	0	0	0	0	1	-	0	0	0	0	0	0	1	0	0	0	0	0	0	0	1	0	0
116733	wPt-4577	5B	75.0175	97.6923	93.548	0.4	0.276	0	0	1	0	1	0	0	0	0	1	0	0	0	1	0	-	0	0	0	0	0	0	0	0	-	0	0	1	0	1	0	0	-	1	0	0	0	0	1	1	1	1
744314	wPt-744314	5B	94.2104	100	97.849	0.408	0.286	0	0	0	0	0	0	0	0	1	1	1	0	0	-	0	0	0	0	0	1	0	0	0	1	-	0	0	1	0	1	0	0	0	0	0	0	1	0	0	1	1	0
345853	wPt-6191	5B	87.8481	100	96.774	0.411	0.289	0	0	1	0	1	0	0	1	0	1	0	0	0	1	0	0	0	0	0	0	0	0	0	0	0	0	0	1	0	-	0	0	0	1	0	0	0	0	1	1	1	1
372883	wPt-1432	5B	91.287	100	98.925	0.415	0.293	0	0	0	1	1	0	0	1	0	1	1	0	0	0	1	0	0	0	0	1	0	0	0	1	0	0	1	0	0	0	1	0	0	0	0	0	1	0	0	0	1	0
378670	wPt-7006	5B	92.232	100	97.849	0.417	0.297	0	0	1	0	0	1	0	0	0	0	1	1	0	0	0	0	0	0	0	1	0	0	0	0	0	0	0	1	0	-	1	0	0	0	0	0	1	0	0	1	1	1
120752	wPt-2707	5B	82.472	100	96.774	0.42	0.3	0	0	1	0	1	0	0	1	0	1	0	0	0	1	0	0	0	0	0	0	0	0	0	0	0	0	0	1	0	-	0	0	0	1	0	0	0	0	1	1	1	1
311749	wPt-8393	5B	87.1417	100	95.699	0.423	0.303	0	0	0	0	1	0	0	1	1	0	0	1	0	1	0	0	0	1	0	0	1	0	0	-	0	-	0	1	0	0	0	1	0	0	0	0	0	0	0	1	1	0
304205	wPt-6531	5B	84.9618	100	96.774	0.429	0.311	0	0	0	0	1	0	0	1	1	0	0	1	0	1	0	0	0	1	0	0	1	0	0	-	0	-	0	1	0	0	0	1	0	0	0	0	0	0	0	1	1	0
63410	wPt-9006	5B	86.1226	100	88.172	0.433	0.317	0	0	0	1	1	0	0	1	0	1	-	1	0	-	1	0	0	0	0	1	1	0	0	1	0	0	-	-	0	0	1	0	-	0	0	0	1	0	0	0	1	0
377898	wPt-3055	5B	75.638	100	93.548	0.452	0.345	0	0	0	1	1	0	-	1	0	1	-	-	0	0	-	0	0	0	0	1	1	0	0	1	0	0	1	0	0	1	1	0	0	0	0	0	1	0	0	0	1	0
345767	wPt-0819	5B	77.9365	100	82.796	0.463	0.364	0	0	-	0	0	-	0	0	1	1	1	0	0	1	0	-	0	0	0	1	-	0	0	1	0	0	-	1	0	1	0	1	0	0	-	0	1	-	0	1	1	-
373101	wPt-2607	5B	87.971	100	96.774	0.484	0.411	0	1	1	0	1	1	0	1	1	0	1	1	0	1	0	1	0	1	0	1	1	0	0	0	0	0	0	-	1	0	0	1	0	0	0	0	1	0	0	1	0	0
304357	wPt-7237	5B	76.2189	99.2308	95.699	0.486	0.416	0	0	0	0	1	-	0	1	1	1	0	1	0	1	0	1	0	1	1	0	0	0	-	1	1	1	0	1	1	0	0	1	1	1	0	0	-	0	1	0	1	1
304179	wPt-1304	5B	89.7068	100	96.774	0.488	0.422	1	1	1	0	0	0	0	1	0	1	0	0	0	0	1	0	1	1	1	1	0	0	1	1	0	0	1	1	0	0	0	0	1	1	0	0	0	0	1	0	-	0
379756	wPt-0750	5B	84.7991	100	89.247	0.496	0.458	0	1	1	1	1	0	0	1	0	0	1	0	0	1	-	0	0	0	1	0	0	1	0	0	0	0	0	1	0	0	1	0	-	0	0	1	1	0	1	1	1	1
380225	wPt-6971	5B	90.7419	100	97.849	0.498	0.473	0	1	1	0	1	0	0	1	1	1	0	1	0	1	1	1	0	1	1	1	1	1	1	0	-	0	1	1	0	0	0	0	1	0	0	0	1	0	0	1	0	1
408111	wPt-5514	5B	90.7839	100	94.624	0.5	0.511	0	1	1	1	1	1	0	1	1	0	1	0	0	0	1	1	0	1	1	0	0	0	0	-	1	0	1	1	1	0	0	1	1	0	0	0	1	0	0	0	1	1
116385	wPt-0484	5B	85.5353	100	98.925	0.498	0.533	0	1	1	0	1	0	0	1	1	1	0	1	0	0	0	1	0	0	1	1	1	1	1	1	0	1	1	0	0	1	1	0	1	0	0	0	1	0	0	1	0	1
380405	wPt-6465	5B	94.8619	100	98.925	0.496	0.543	0	1	1	0	1	0	0	1	1	1	0	1	0	0	1	1	0	0	1	1	1	1	1	1	-	1	1	1	0	0	1	0	1	0	0	0	1	0	0	1	0	0
742141	wPt-742141	5B	83.5375	99.2308	94.624	0.487	0.58	0	1	1	1	1	1	0	-	1	0	1	0	0	0	1	1	0	1	1	0	0	0	0	1	1	0	1	1	1	0	0	1	1	0	0	0	1	0	0	0	1	1
66800	wPt-6135	5B	77.4009	100	98.925	0.485	0.587	1	0	0	-	0	0	1	0	0	1	0	0	1	0	1	0	1	0	1	0	1	1	1	1	1	1	1	1	0	0	1	0	1	1	1	1	0	1	1	0	1	1
346140	wPt-7240	5B	89.8207	100	95.699	0.472	0.618	0	1	1	1	1	0	0	1	0	1	1	1	0	1	1	0	0	0	0	1	1	1	1	1	1	0	1	1	1	0	1	1	1	0	0	1	-	0	1	1	-	0
115468	wPt-4628	5B	82.4446	99.2308	96.774	0.458	0.644	1	0	0	1	0	0	1	0	0	1	0	0	1	-	1	0	1	1	1	0	-	1	1	1	1	1	1	-	0	1	1	0	1	1	1	1	0	1	1	1	1	1
116669	wPt-9116	5B	82.6427	100	98.925	0.405	0.717	1	1	1	1	0	1	1	0	1	0	1	0	1	1	1	1	1	1	1	0	1	0	1	0	1	1	0	1	1	1	1	1	1	1	1	1	0	1	1	0	1	1
116731	wPt-7665	5B	83.1458	100	100	0.403	0.72	1	1	1	1	0	1	1	0	1	0	1	0	1	1	1	1	1	1	1	0	1	0	1	0	1	1	0	1	1	1	1	1	1	1	1	1	0	1	1	0	1	1
116486	wPt-3457	5B	80.5797	100	96.774	0.401	0.722	1	-	1	1	0	1	1	0	0	1	1	-	1	0	1	1	1	0	1	1	1	1	1	0	1	1	1	-	1	0	1	0	1	1	1	1	1	1	1	0	1	1
116447	wPt-5346	5B	85.3512	100	95.699	0.383	0.742	1	1	1	1	1	1	-	1	0	1	1	0	1	1	1	0	1	0	1	1	1	1	1	0	-	0	1	1	0	-	1	0	1	0	1	1	1	1	0	1	0	0
373172	wPt-8157	5B	79.6113	100	97.849	0.355	0.769	1	0	0	0	1	1	1	1	1	1	1	1	1	1	0	1	0	1	1	1	1	1	1	1	1	1	1	1	0	1	0	0	1	0	1	1	1	1	1	1	1	0
378696	wPt-3012	5B	74.4011	100	93.548	0.354	0.77	1	1	1	1	0	1	1	1	1	1	1	0	1	0	1	1	1	0	1	0	1	1	0	0	0	1	1	-	1	-	1	1	1	1	1	1	1	1	1	0	1	-
345074	wPt-4281	5B	90.7503	100	100	0.338	0.785	1	0	0	0	1	1	1	1	1	1	1	1	1	1	1	1	0	1	1	1	1	1	1	1	1	1	1	1	0	1	0	0	1	0	1	1	1	1	1	1	1	0
117474	wPt-0708	5B	90.3081	100	100	0.338	0.785	1	0	0	0	1	1	1	1	1	1	1	1	1	1	1	1	0	1	1	1	1	1	1	1	1	1	1	1	0	1	0	0	1	0	1	1	1	1	1	1	1	0
304858	wPt-4448	5B	69.2866	99.2308	96.774	0.306	0.811	-	1	1	1	0	1	1	1	0	1	0	1	1	0	1	1	1	0	1	1	1	1	1	1	1	1	1	1	1	-	1	0	1	1	1	1	0	1	1	1	1	-
349207	tPt-1253	5B	80.4529	99.2308	93.548	0.3	0.816	-	1	1	1	0	1	1	0	0	1	1	0	1	0	1	1	1	0	1	1	1	1	1	1	1	1	1	1	-	-	1	0	1	1	1	1	1	1	1	0	1	1
63624	wPt-7238	5B	71.6164	99.2308	95.699	0.295	0.82	1	1	1	1	1	1	1	1	1	1	1	1	1	1	0	1	1	1	1	1	1	0	1	1	1	1	1	-	1	1	0	1	-	1	1	1	-	1	0	1	1	1
116183	wPt-8449	5B	92.012	100	97.849	0.29	0.824	1	1	1	1	0	1	1	-	1	1	1	0	1	1	1	1	1	1	1	0	1	1	1	1	1	1	0	0	1	1	1	1	1	1	1	1	0	1	1	0	1	1
379898	wPt-3076	5B	77.4764	99.2308	94.624	0.283	0.83	1	1	1	1	1	0	1	0	1	1	1	1	0	1	-	-	1	1	1	0	1	1	1	1	0	0	1	1	1	0	1	1	0	1	0	1	1	0	1	1	1	1
348314	tPt-7755	5B	77.9705	97.6923	97.849	0.275	0.835	1	1	1	1	0	1	1	1	1	1	1	0	1	0	1	1	1	0	-	0	1	-	1	0	1	1	1	1	1	1	1	1	1	1	1	1	1	1	1	0	1	1
116274	wPt-9504	5B	89.9958	100	98.925	0.273	0.837	1	1	1	1	0	1	1	1	1	1	0	1	1	0	1	1	1	0	1	1	1	1	1	1	1	1	1	1	1	1	1	0	1	1	1	1	0	1	1	1	1	1
66492	wPt-1348	5B	87.5521	100	98.925	0.273	0.837	1	1	1	1	0	1	1	1	1	1	1	0	1	1	1	1	1	1	1	0	1	1	1	1	1	1	0	0	1	1	1	1	1	1	1	1	0	1	1	0	1	1
744750	wPt-744750	5B	79.5187	100	98.925	0.273	0.837	1	1	1	1	1	1	1	1	1	1	1	1	1	0	1	1	1	0	1	0	1	1	1	1	1	1	1	0	1	0	1	1	1	1	1	1	1	1	1	0	1	0
744851	wPt-744851	5B	82.578	99.2308	95.699	0.265	0.843	1	1	1	-	1	1	1	-	1	1	1	1	1	0	1	1	1	0	1	0	1	1	1	1	1	1	1	1	1	0	1	1	1	1	1	1	1	1	1	0	1	0
343562	wPt-8163	5B	77.6871	100	96.774	0.263	0.844	1	1	1	1	0	1	1	1	1	1	1	0	1	0	1	1	1	0	1	0	1	1	1	0	1	1	1	1	1	1	1	1	1	1	1	1	1	1	1	0	1	-
116558	wPt-1457	5B	78.3444	100	97.849	0.26	0.846	1	1	1	1	1	1	1	1	1	1	1	1	1	0	1	1	1	0	1	0	1	1	1	1	1	1	1	-	1	0	1	1	1	1	1	1	1	1	1	0	1	0
667015	wPt-667015	5B	69.7476	98.4615	94.624	0.252	0.852	1	1	0	1	1	1	1	1	1	1	1	1	1	0	1	1	1	1	1	-	1	1	-	1	-	1	1	1	0	1	1	1	0	1	1	0	1	1	1	1	1	0
120164	wPt-1951	5B	82.5221	100	97.849	0.245	0.857	1	1	1	1	1	1	1	1	1	1	1	1	1	0	1	1	1	0	1	0	1	1	1	1	1	1	1	-	1	0	1	1	1	1	1	1	1	1	1	0	1	0
345088	wPt-0929	5B	84.2042	100	95.699	0.233	0.865	1	1	1	1	1	1	1	1	1	1	1	1	1	0	1	1	1	0	1	0	1	1	1	1	1	1	1	1	1	0	1	1	1	1	1	1	1	1	1	0	1	0
349504	tPt-4875	5B	81.8905	100	97.849	0.229	0.868	1	1	1	1	1	1	1	1	1	1	1	1	1	0	1	1	1	0	1	0	1	1	1	1	1	1	1	1	1	0	1	1	1	1	1	1	1	1	1	0	1	0
116642	wPt-8604	5B	73.9756	100	95.699	0.217	0.876	1	1	1	1	1	0	1	1	1	1	1	1	1	1	1	0	1	1	1	1	1	1	1	1	-	1	1	-	1	-	1	1	1	1	1	1	1	1	1	1	1	1
116838	wPt-5896	5B	75.2784	100	95.699	0.217	0.876	1	1	1	1	1	1	1	1	1	1	1	1	1	1	-	1	1	0	1	1	1	1	1	0	1	1	0	1	1	0	1	1	1	1	1	1	0	1	1	1	1	1
116414	wPt-6880	5B	72.0373	100	97.849	0.213	0.879	1	1	1	0	1	1	0	1	1	-	1	1	1	1	1	1	1	1	1	1	1	1	1	0	0	1	1	1	1	0	1	1	1	1	1	0	1	1	1	0	1	0
116438	wPt-0921	5B	70.7202	100	96.774	0.18	0.9	1	1	1	0	1	1	-	1	1	1	1	1	1	1	1	1	1	1	1	1	1	1	1	0	0	1	1	1	1	0	1	1	1	1	1	0	1	1	1	0	1	0
372535	wPt-5928	5B	73.9315	100	97.849	0.178	0.901	1	1	1	1	1	1	1	-	1	1	1	1	1	1	1	1	1	0	1	1	1	1	1	0	1	1	1	1	1	0	-	1	1	1	1	1	1	1	1	1	1	1
346249	wPt-9724	5B	68.9588	100	97.849	0.16	0.912	1	1	1	1	1	0	1	1	1	1	1	1	1	1	1	0	1	1	1	1	1	1	1	1	1	1	1	1	1	0	1	1	1	1	1	1	1	1	1	1	1	1
346195	wPt-3763	5B	66.333	100	94.624	0.127	0.932	1	1	-	1	1	1	1	-	1	1	1	1	1	1	1	1	1	0	1	1	1	1	1	-	1	1	1	1	1	1	1	1	1	1	1	1	1	1	1	1	1	1
666215	wPt-666215	5B	55.7597	100	98.925	0.083	0.957	1	1	1	1	1	1	1	1	1	1	1	1	1	1	1	1	1	1	1	1	1	1	1	1	1	1	1	1	1	1	1	1	1	1	1	1	1	1	0	1	1	1
408330	wPt-7400	5B	76.5716	100	97.849	0.064	0.967	1	1	1	1	1	1	1	1	1	1	1	1	1	1	1	1	1	1	1	1	1	1	1	1	1	1	1	1	1	1	1	1	1	1	1	1	1	1	0	1	1	1
347456	rPt-7889	5B|5R	69.1168	100	100	0.102	0.054	0	0	0	0	0	0	0	0	0	1	0	0	0	0	0	0	0	0	0	0	0	0	0	1	0	0	0	0	0	0	0	0	0	0	0	0	0	0	0	0	0	0
116465	wPt-9205	5B|6A	87.6586	100	96.774	0.5	0.511	1	1	0	0	0	0	0	0	0	1	1	0	0	1	0	0	1	0	1	0	0	0	1	0	0	0	0	1	0	0	0	1	1	1	0	1	1	0	1	0	1	1
116455	wPt-1179	5B|7A	70.3269	100	95.699	0.265	0.843	1	1	1	1	1	1	-	1	1	1	1	1	1	1	1	1	1	0	0	1	1	1	0	1	0	1	1	1	-	1	1	1	1	0	1	1	1	1	1	1	1	1
116816	wPt-6372	5B|7B	81.0527	100	98.925	0.083	0.043	0	0	0	0	0	0	0	0	0	0	0	0	0	0	0	0	0	1	0	1	0	0	0	0	0	0	0	0	0	0	0	0	0	0	0	0	0	0	0	0	0	0
116469	wPt-3873	5B|7B	68.3308	100	100	0.082	0.043	0	0	0	0	0	0	0	0	0	0	0	0	0	0	0	0	0	1	0	1	0	0	0	0	0	0	0	0	0	0	0	0	0	0	0	0	0	0	0	0	0	0
115520	wPt-9467	5B|7B	93.5418	100	100	0.469	0.376	1	0	1	0	0	0	1	0	1	0	0	0	1	0	0	0	1	1	0	0	0	1	0	0	1	0	0	0	1	0	0	0	0	0	1	1	0	1	0	0	0	1
117027	wPt-0963	5B|7B	90.4481	100	97.849	0.498	0.527	0	0	0	0	1	1	-	1	1	0	1	1	0	1	0	1	0	1	1	1	1	0	1	1	0	1	1	1	0	0	1	1	1	1	0	0	1	0	0	1	0	0
116482	wPt-5175	5B|7B	85.371	100	98.925	0.396	0.728	1	1	1	1	1	1	1	1	0	1	1	0	1	1	1	0	1	0	1	1	1	1	1	0	0	0	1	1	0	-	1	0	1	0	1	1	1	1	0	1	0	0
116577	wPt-0596	5D	91.5728	100	98.925	0.287	0.174	0	0	0	0	1	0	0	1	0	1	0	1	0	-	0	0	0	0	0	0	0	0	0	0	0	0	0	0	0	0	0	1	0	0	0	0	0	0	0	0	0	0
375512	wPt-0424	5D	82.5461	100	95.699	0.495	0.449	0	0	0	0	1	0	0	1	0	1	0	1	0	1	0	0	1	0	1	1	0	1	0	0	0	0	0	1	-	1	0	1	1	0	0	0	0	0	0	1	0	1
116317	wPt-9788	5D	89.8279	100	96.774	0.494	0.556	0	1	0	1	1	1	1	0	1	1	0	1	0	1	-	1	0	1	0	1	1	0	0	1	0	1	0	0	0	0	0	1	0	1	1	0	1	1	0	1	0	1
119748	wPt-0400	5D	88.1864	100	97.849	0.486	0.582	0	1	0	1	1	1	1	0	1	1	0	1	0	1	1	1	0	1	0	1	1	0	0	1	-	1	0	0	0	0	0	1	0	1	1	0	1	1	0	1	0	1
374596	wPt-2256	5D	89.581	100	95.699	0.404	0.719	0	0	1	1	1	0	0	0	0	0	1	0	1	1	1	1	1	0	1	1	1	1	1	-	1	1	1	-	1	-	1	1	1	0	0	1	1	1	1	1	1	0
116553	wPt-5870	5D	85.9561	100	97.849	0.399	0.725	1	0	1	1	1	0	-	1	1	1	0	1	1	0	1	1	1	1	1	0	1	1	1	0	1	1	1	-	1	1	1	0	1	1	1	1	1	1	1	0	1	0
120166	wPt-2856	5D	69.1187	100	97.849	0.16	0.912	1	-	1	1	1	1	1	1	1	1	1	1	1	1	1	1	1	1	1	1	1	1	1	1	1	0	0	1	1	1	1	1	1	1	0	1	1	1	1	0	1	1
117337	wPt-0886	5D	74.6741	100	98.925	0.083	0.957	1	1	1	1	1	1	1	1	1	1	1	1	1	1	1	1	1	1	1	1	1	1	1	0	1	1	1	1	1	1	1	0	1	1	1	1	1	1	1	1	1	1
116315	wPt-4295	5D	53.777	100	97.849	0.064	0.967	1	1	1	1	1	-	1	1	1	1	1	1	1	1	1	1	1	1	1	1	1	1	1	1	1	1	1	1	1	1	1	1	1	1	1	1	1	1	1	1	1	1
376243	wPt-4836	6A	85.4224	100	96.774	0.064	0.033	0	0	0	0	0	0	0	0	0	0	0	0	0	0	0	0	0	0	0	0	0	1	0	0	0	0	0	0	0	-	0	0	0	0	0	0	0	0	1	0	0	0
741547	wPt-741547	6A	80.1554	100	98.925	0.063	0.033	0	0	0	0	0	0	0	1	0	0	0	0	0	1	0	0	0	0	0	0	0	0	0	-	0	0	0	0	0	0	0	0	0	0	0	0	0	1	0	0	0	0
731686	wPt-731686	6A	63.9257	100	92.473	0.067	0.035	0	0	0	0	0	0	0	0	0	0	0	0	0	0	0	1	0	0	0	0	0	0	0	0	0	0	0	0	0	1	0	0	0	0	0	0	0	1	0	0	-	0
116381	wPt-7599	6A	71.744	100	97.849	0.084	0.044	0	0	0	0	0	0	0	0	0	0	0	0	0	0	0	0	0	0	0	0	0	0	0	0	0	0	0	0	0	0	0	0	0	0	0	0	0	0	0	0	0	0
116673	wPt-0832	6A	91.0719	100	100	0.139	0.075	0	0	0	0	0	0	0	0	0	0	0	0	0	0	0	0	0	0	0	0	0	0	1	0	0	0	0	0	0	0	1	0	0	0	0	0	0	0	0	0	0	0
732611	wPt-732611	6A	63.6701	100	96.774	0.143	0.078	0	0	0	0	0	0	0	-	0	0	0	1	0	0	0	0	0	0	0	1	0	0	0	0	0	0	0	1	0	1	-	0	0	0	0	0	0	0	0	0	0	0
731054	wPt-731054	6A	67.7767	100	96.774	0.143	0.078	0	0	0	0	0	0	0	-	0	0	0	1	0	0	0	0	0	0	0	1	0	0	0	0	0	0	0	1	0	1	0	0	0	0	0	0	0	0	0	0	0	0
730142	wPt-730142	6A	63.1496	100	93.548	0.148	0.08	0	0	0	0	0	0	0	0	0	0	0	1	0	0	0	0	0	0	0	1	0	0	0	0	0	0	0	1	0	1	-	0	-	0	0	0	0	0	0	0	0	0
741170	wPt-741170	6A	86.777	100	96.774	0.162	0.089	0	0	0	0	0	0	0	0	0	1	0	0	1	0	0	0	0	1	0	0	0	0	0	0	0	-	1	1	0	0	0	0	0	0	1	0	0	0	0	0	0	0
731077	wPt-731077	6A	58.4009	100	96.774	0.162	0.089	0	0	0	0	0	0	0	-	0	0	0	1	0	0	0	0	0	0	0	1	0	0	0	0	0	0	0	1	0	1	-	0	0	0	0	0	0	0	0	0	0	0
741290	wPt-741290	6A	69.353	100	96.774	0.18	0.1	0	0	0	0	0	0	0	0	0	-	0	0	-	0	0	0	0	0	0	0	0	0	0	0	0	1	1	0	0	0	0	0	0	0	1	0	0	1	0	1	0	0
667405	wPt-667405	6A	93.1423	100	100	0.209	0.118	0	0	0	0	0	0	0	0	0	1	0	0	1	0	0	0	0	0	0	0	0	0	0	0	0	1	1	0	0	0	0	0	0	0	1	0	0	1	0	1	0	0
734157	wPt-734157	6A	95.4851	100	98.925	0.211	0.12	0	0	0	0	0	0	0	0	0	1	0	0	1	-	0	0	0	0	0	0	0	0	0	0	0	1	1	0	0	0	0	0	0	0	1	0	0	1	0	1	0	0
664603	wPt-664603	6A	64.6498	100	95.699	0.217	0.124	0	0	0	0	0	0	0	0	0	1	0	-	1	0	0	0	0	1	0	0	0	0	0	0	0	1	1	1	0	0	0	-	0	0	1	0	0	0	0	0	0	0
731854	wPt-731854	6A	93.2166	100	100	0.225	0.129	0	0	0	0	1	0	0	0	0	0	0	0	0	1	1	0	0	0	0	0	1	0	0	0	0	0	0	0	0	0	0	0	0	0	0	0	0	0	0	1	0	0
671766	wPt-671766	6A	90.1893	100	100	0.225	0.129	0	0	1	1	0	0	0	0	0	0	1	1	0	0	0	0	0	0	0	1	0	0	0	0	0	0	0	0	0	0	0	0	0	0	0	0	0	1	0	1	0	0
730168	wPt-730168	6A	86.9794	100	100	0.225	0.129	0	0	1	1	0	0	0	0	0	0	1	1	0	0	0	0	0	0	0	1	0	0	0	0	0	0	0	0	0	0	0	0	0	0	0	0	0	1	0	1	0	0
116418	wPt-9474	6A	87.706	100	98.925	0.227	0.13	0	-	0	0	1	0	0	0	0	0	0	0	0	1	1	0	0	0	0	0	1	0	0	0	0	0	0	0	0	0	0	0	0	0	0	0	0	0	0	1	0	0
346338	wPt-2741	6A	61.406	100	90.323	0.228	0.131	0	0	0	0	0	0	-	0	0	1	-	0	1	0	0	0	0	1	0	0	0	0	0	0	0	1	1	1	0	0	0	0	0	0	1	0	0	0	0	0	-	0
668000	wPt-668000	6A	81.1591	100	97.849	0.229	0.132	0	0	1	1	0	0	0	0	0	0	1	1	0	0	0	0	0	0	0	1	0	0	0	0	0	0	0	0	0	-	0	0	0	0	0	0	0	1	0	1	0	0
375954	wPt-7663	6A	83.6989	100	97.849	0.229	0.132	0	0	1	1	0	0	0	0	0	0	1	1	0	0	0	0	0	0	0	1	0	0	0	0	0	0	0	0	0	0	0	0	0	0	0	0	0	1	0	1	0	0
305910	wPt-5964	6A	66.6163	97.6923	95.699	0.233	0.135	0	0	0	0	0	0	0	0	0	1	0	0	1	0	0	0	0	1	0	0	0	0	0	0	0	1	1	-	0	0	0	0	0	0	1	0	0	-	0	0	0	0
732328	wPt-732328	6A	92.7897	100	94.624	0.236	0.136	0	-	0	0	1	0	0	0	0	0	0	0	0	1	1	0	0	0	0	0	1	0	0	0	0	0	0	0	0	0	0	0	0	0	0	0	0	0	0	1	-	0
374941	wPt-0902	6A	83.6089	100	98.925	0.243	0.141	1	0	0	0	0	0	0	0	0	0	0	1	0	0	0	0	0	0	0	1	0	0	0	1	0	0	0	0	0	0	0	0	0	0	0	0	0	0	0	1	1	0
304430	wPt-7857	6A	87.3896	100	98.925	0.258	0.152	1	0	0	0	0	0	0	0	0	0	0	1	0	0	0	0	0	0	0	1	0	0	0	1	0	0	0	0	0	0	0	0	0	0	0	0	0	0	0	1	1	0
732355	wPt-732355	6A	85.8512	100	98.925	0.258	0.152	1	0	0	0	0	0	0	0	0	0	0	1	0	0	0	0	0	0	0	1	0	0	0	1	0	0	0	0	0	0	0	0	0	0	0	0	0	0	0	1	1	0
743435	wPt-743435	6A	92.7164	100	97.849	0.26	0.154	0	0	0	0	0	0	0	0	0	0	0	1	0	0	0	0	0	0	0	1	0	0	0	0	0	0	0	1	0	0	0	0	0	0	0	0	0	0	0	0	0	1
730460	wPt-730460	6A	75.3422	100	93.548	0.27	0.161	0	0	1	1	0	0	-	0	0	0	1	1	0	0	0	0	0	0	0	1	0	0	0	-	0	0	0	0	0	-	0	0	0	0	0	0	0	1	0	1	0	0
669498	wPt-669498	6A	87.8882	100	98.925	0.273	0.163	0	0	0	1	0	0	0	0	0	0	0	0	0	1	-	0	0	0	0	0	0	0	0	0	1	0	0	0	1	0	0	0	1	0	0	0	0	0	0	0	1	0
734344	wPt-734344	6A	83.2815	100	98.925	0.273	0.163	0	0	0	1	0	0	0	0	0	0	0	0	0	1	1	0	0	0	0	0	0	0	0	0	1	0	0	0	1	1	0	0	1	0	0	0	0	0	0	0	1	0
116647	wPt-5652	6A	75.8133	100	98.925	0.287	0.174	0	0	1	0	1	0	1	0	0	0	0	1	0	0	0	0	0	0	0	1	0	0	0	0	0	0	0	1	0	0	0	0	0	0	0	0	0	0	0	0	0	0
730338	wPt-730338	6A	75.9491	98.0769	91.398	0.291	0.176	0	0	0	1	0	1	0	0	0	0	0	0	0	0	0	0	0	0	0	0	0	0	0	0	0	1	0	0	1	-	0	1	0	0	0	-	0	0	0	0	1	0
347681	rPt-9324	6A	87.5236	100	100	0.299	0.183	0	0	0	0	0	0	0	0	0	0	0	1	0	0	0	0	0	0	0	1	0	0	0	0	0	0	0	1	0	0	0	1	0	0	0	0	0	0	0	0	0	1
672030	wPt-672030	6A	92.0153	100	100	0.299	0.183	0	0	0	0	0	0	0	0	0	0	0	1	0	0	0	0	0	0	0	1	0	0	0	0	0	0	0	1	0	0	0	1	0	0	0	0	0	0	0	0	0	1
117053	wPt-9679	6A	91.958	100	98.925	0.301	0.185	0	0	1	0	0	0	0	0	0	0	0	1	0	0	0	0	0	0	0	1	0	0	0	0	0	0	0	1	0	0	0	0	0	0	0	0	0	0	0	0	0	1
378047	wPt-7548	6A	80.7859	100	96.774	0.306	0.189	0	0	0	0	0	0	0	-	0	-	0	1	0	0	0	0	0	0	0	1	0	0	0	0	0	0	0	1	0	0	0	1	0	0	0	0	0	0	0	0	0	1
731936	wPt-731936	6A	80.3782	100	88.172	0.314	0.195	0	0	0	1	0	1	0	-	0	0	0	0	0	-	0	0	0	0	0	0	0	0	0	-	-	1	0	0	1	1	0	1	-	0	0	1	0	0	0	0	-	0
666724	wPt-666724	6A	80.7923	100	97.849	0.317	0.198	0	0	0	1	0	1	0	-	0	0	0	0	0	0	0	0	0	0	0	0	0	0	0	-	0	1	0	0	1	1	0	1	0	0	0	1	0	0	0	0	1	0
731934	wPt-731934	6A	96.2523	100	96.774	0.32	0.2	0	0	1	0	0	0	0	1	0	0	0	1	0	0	0	0	0	0	0	1	0	0	0	0	0	0	0	1	0	0	0	0	0	0	0	0	0	0	0	0	0	1
116882	wPt-3524	6A	95.9954	100	100	0.325	0.204	0	0	1	0	0	0	0	1	0	0	0	1	0	0	0	0	0	0	0	1	0	0	0	0	0	0	0	1	0	0	0	0	0	0	0	0	0	0	0	0	0	1
376824	wPt-8719	6A	73.8847	100	94.624	0.325	0.205	0	0	1	0	0	0	0	0	0	1	0	1	0	0	0	-	0	0	0	1	0	0	0	0	0	0	0	1	0	0	0	0	0	0	0	0	0	0	0	0	-	1
731010	wPt-731010	6A	76.0643	100	96.774	0.333	0.211	0	0	0	0	0	1	0	0	0	1	1	0	1	-	0	0	0	0	0	0	0	0	0	0	0	1	1	0	0	1	0	0	0	0	1	0	0	0	0	0	0	0
732760	wPt-732760	6A	76.3968	100	90.323	0.337	0.214	0	0	0	-	0	1	0	0	0	1	-	0	1	-	0	0	0	0	0	0	0	0	0	0	0	1	1	-	0	-	0	0	0	0	1	0	0	0	0	0	0	0
116741	wPt-7623	6A	91.0146	100	100	0.35	0.226	0	0	0	0	0	1	0	0	0	1	1	0	1	1	0	0	0	0	0	0	0	0	0	0	0	1	1	0	0	0	0	0	0	0	1	0	0	0	0	0	0	0
116422	wPt-3965	6A	91.4284	100	100	0.35	0.226	0	0	0	0	0	1	0	0	0	1	1	0	1	1	0	0	0	0	0	0	0	0	0	0	0	1	1	0	0	0	0	0	0	0	1	0	0	0	0	0	0	0
373083	wPt-7809	6A	94.3422	99.2308	98.925	0.364	0.239	1	0	0	0	0	0	1	0	0	0	0	0	0	0	0	1	0	0	1	0	0	0	0	0	0	0	1	0	0	0	0	0	1	0	1	0	0	1	0	0	0	0
348684	tPt-6278	6A	92.7316	100	98.925	0.375	0.25	0	0	0	0	0	0	0	0	0	0	-	0	0	0	1	1	1	1	0	0	0	1	1	0	1	1	0	0	0	0	1	1	0	0	0	1	1	0	1	0	1	0
116864	wPt-9690	6A	84.8573	100	97.849	0.417	0.297	0	1	0	0	-	0	0	-	0	0	1	0	0	0	0	0	0	0	0	1	0	0	0	0	0	0	0	1	0	0	0	0	0	1	0	0	0	1	0	1	0	1
117077	wPt-2573	6A	86.7612	96.8589	96.774	0.42	0.3	0	1	0	0	1	0	0	0	0	0	1	0	0	0	0	0	0	0	0	-	0	0	0	0	0	0	0	1	0	0	0	0	0	1	0	0	0	1	0	1	0	1
115518	wPt-4229	6A	83.7877	100	95.699	0.431	0.315	0	0	0	1	1	1	0	0	0	0	0	0	0	1	1	0	0	0	0	0	1	0	0	0	0	1	0	0	1	0	0	1	0	0	0	1	0	0	0	1	1	0
667170	wPt-667170	6A	78.657	99.2308	93.548	0.437	0.322	0	0	0	1	0	1	0	0	0	1	1	0	1	1	0	0	0	0	1	0	1	0	0	-	0	1	1	1	1	1	0	0	0	0	1	0	0	0	0	0	0	-
730109	wPt-730109	6A	92.1812	100	98.925	0.447	0.337	0	1	0	0	1	1	0	0	0	0	1	0	0	0	1	1	1	0	1	0	1	0	0	0	1	0	0	0	0	1	0	0	0	1	1	0	0	1	0	0	1	0
119497	wPt-7127	6A	79.315	100	95.699	0.447	0.337	0	1	-	0	-	0	0	1	0	0	1	1	0	0	0	0	0	0	0	1	0	0	0	0	0	0	0	1	0	0	0	0	0	1	0	0	0	1	0	1	0	1
731037	wPt-731037	6A	81.9795	96.8589	96.774	0.452	0.344	0	1	0	0	1	1	0	0	0	0	-	0	0	0	1	1	1	0	1	0	1	0	0	0	1	0	0	0	0	1	0	0	0	1	1	0	0	1	0	0	1	0
732183	wPt-732183	6A	84.8625	100	96.774	0.488	0.422	1	0	0	0	0	0	1	1	1	1	0	1	1	1	0	1	1	1	0	0	0	0	0	0	1	0	0	0	-	0	0	0	0	0	0	0	0	0	1	1	1	1
116708	wPt-5310	6A	81.5726	100	96.774	0.491	0.433	1	0	0	-	0	0	-	1	1	1	0	1	1	1	0	1	1	1	0	0	0	0	0	0	1	0	0	0	1	-	0	0	0	0	0	0	0	0	1	1	1	1
733976	wPt-733976	6A	90.0421	100	98.925	0.496	0.457	0	1	0	0	1	1	0	-	1	0	1	0	0	0	1	1	0	0	0	0	1	1	1	1	1	0	0	0	0	0	1	1	1	1	0	0	1	0	1	1	1	0
305107	wPt-2632	6A	75.9132	97.6923	94.624	0.498	0.466	0	1	0	1	1	1	0	1	0	1	1	0	0	-	1	0	-	0	0	0	1	0	1	1	0	1	0	1	1	0	0	1	0	0	0	1	1	0	0	1	1	0
669271	wPt-669271	6A	82.3862	100	93.548	0.498	0.471	0	0	1	1	1	1	0	0	1	1	0	0	1	1	1	0	0	1	1	0	1	1	1	1	1	1	1	0	1	0	-	0	1	0	1	0	0	0	-	0	1	0
669315	wPt-669315	6A	83.4813	98.4615	95.699	0.498	0.472	0	1	1	1	0	1	0	0	1	0	1	1	0	0	0	1	0	1	0	-	1	1	-	0	1	0	0	0	0	0	1	1	1	1	0	0	1	0	1	0	1	0
379339	wPt-7840	6A	82.4954	99.2308	94.624	0.499	0.477	0	1	0	1	-	0	0	-	1	0	1	0	0	0	1	1	0	0	-	0	1	1	1	1	1	0	0	0	1	-	1	1	1	-	0	0	1	1	1	1	1	0
346010	wPt-9759	6A	73.2551	100	93.548	0.5	0.494	1	0	0	0	1	0	0	1	0	1	0	0	0	1	0	0	1	0	1	0	0	0	-	1	0	1	1	1	1	1	0	0	0	0	1	1	0	1	0	1	0	1
115673	wPt-8539	6A	89.8064	100	96.774	0.5	0.5	1	0	0	0	1	0	1	1	0	0	-	0	0	0	1	1	1	1	0	0	1	1	1	0	-	0	0	0	0	0	1	1	1	1	0	1	1	1	1	1	1	0
734140	wPt-734140	6A	91.1085	100	100	0.5	0.505	0	1	0	1	1	1	0	1	0	1	1	0	0	1	1	0	0	0	0	1	1	0	1	0	0	1	0	1	1	1	0	1	0	0	0	1	0	0	0	1	1	0
730608	wPt-730608	6A	80.7884	100	94.624	0.5	0.511	1	-	0	1	0	1	1	1	0	0	1	0	1	0	-	1	0	0	1	0	0	0	0	1	0	1	1	0	1	0	0	0	1	0	1	0	1	1	0	0	1	0
345319	wPt-6829	6A	92.3268	100	98.925	0.5	0.511	0	1	0	1	1	1	0	1	0	1	1	0	0	1	1	0	0	0	0	1	1	0	1	0	-	1	0	1	1	1	0	1	0	0	0	1	0	0	0	1	1	0
344553	wPt-8954	6A	90.6519	100	98.925	0.5	0.511	0	1	0	1	1	1	0	1	0	1	1	0	0	1	1	0	0	0	0	1	1	0	1	0	0	1	0	1	1	1	0	1	0	0	0	1	0	0	0	1	1	0
348303	tPt-4178	6A	84.2302	100	96.774	0.498	0.533	0	1	0	1	1	1	0	1	0	1	1	1	0	1	1	0	0	0	0	1	1	0	1	0	-	1	0	1	1	0	0	1	0	0	0	-	1	0	0	1	1	1
731762	wPt-731762	6A	74.5029	100	94.624	0.498	0.534	1	1	0	0	1	1	1	1	0	0	1	-	0	1	0	-	1	0	0	1	0	0	0	0	0	0	0	1	0	1	0	1	0	1	0	1	1	1	0	1	0	1
731120	wPt-731120	6A	92.344	100	100	0.497	0.538	0	0	1	1	0	1	0	0	1	0	1	0	0	1	1	0	1	1	0	0	1	1	1	0	1	1	0	0	1	1	1	0	0	1	0	1	1	0	1	1	1	1
731592	wPt-731592	6A	83.6044	100	93.548	0.497	0.54	0	1	0	1	1	1	-	1	0	1	1	1	0	-	1	0	0	0	0	1	1	0	1	0	0	1	0	1	1	0	0	1	0	0	0	1	1	0	0	1	1	1
667261	wPt-667261	6A	87.7664	100	98.925	0.496	0.543	0	1	0	1	1	1	0	1	0	1	1	1	0	1	1	0	0	0	0	1	1	0	1	0	0	1	0	1	1	0	0	1	0	0	0	-	1	0	0	1	1	1
305815	wPt-4270	6A	89.3992	100	96.774	0.496	0.544	1	1	0	0	1	-	1	0	0	0	1	1	0	1	0	1	1	0	0	1	0	0	0	0	0	0	0	-	0	0	0	1	0	1	0	1	1	1	0	0	0	1
376703	wPt-9089	6A	90.2026	100	96.774	0.496	0.544	0	1	0	1	1	1	0	1	0	1	1	1	0	1	1	0	0	0	0	1	1	0	1	0	-	1	0	1	1	0	0	1	0	0	0	1	1	0	0	1	1	1
377087	wPt-2880	6A	86.1984	100	94.624	0.496	0.545	0	1	0	1	1	1	0	1	0	1	1	1	0	1	1	0	0	0	0	1	1	0	1	0	-	1	0	1	1	0	0	1	0	0	0	1	1	0	0	1	1	1
345561	wPt-6995	6A	90.8938	100	97.849	0.495	0.549	0	0	1	1	0	1	0	0	1	0	1	0	0	1	1	0	1	1	0	0	1	1	1	0	1	1	0	0	1	1	1	0	0	1	0	1	1	0	1	1	1	1
345605	wPt-1375	6A	86.805	100	97.849	0.495	0.549	0	0	1	-	0	1	0	0	1	0	1	0	0	1	1	0	1	1	0	0	1	1	1	0	1	1	0	0	1	1	1	0	0	1	0	1	1	0	1	1	1	1
373218	wPt-9000	6A	84.3021	100	96.774	0.494	0.556	0	0	1	1	0	1	-	0	1	0	1	0	0	1	1	0	1	1	0	0	1	1	1	0	1	1	0	0	1	1	1	0	0	1	0	1	1	0	1	1	1	1
378832	wPt-5572	6A	87.25	100	94.624	0.494	0.557	0	0	1	-	0	1	-	0	1	0	1	0	0	1	1	0	1	1	0	0	1	1	1	0	1	1	0	0	1	1	1	0	0	1	0	1	1	0	1	1	1	1
346131	wPt-1742	6A	86.5995	100	98.925	0.491	0.565	0	0	1	1	1	1	0	0	1	1	0	1	1	1	1	0	0	1	1	1	1	1	1	0	1	1	1	1	1	1	1	0	1	0	1	0	0	0	1	0	1	0
346356	wPt-9692	6A	87.2154	100	100	0.49	0.57	0	1	0	0	1	0	0	1	0	0	1	0	0	0	1	1	1	1	0	1	0	1	1	1	1	1	0	1	0	1	1	1	0	1	0	1	1	0	1	1	1	1
730368	wPt-730368	6A	73.305	100	84.946	0.49	0.57	1	-	1	1	-	1	-	0	1	1	1	0	-	0	-	0	1	0	1	0	1	0	1	1	1	1	1	0	1	1	1	1	1	1	1	1	0	1	0	0	0	0
115603	wPt-0228	6A	85.3581	100	95.699	0.489	0.573	0	1	0	0	1	1	0	0	1	1	0	1	1	-	0	0	1	1	0	1	0	1	1	1	0	1	1	1	0	1	1	0	0	1	1	1	0	1	1	0	0	1
666988	wPt-666988	6A	88.0264	100	96.774	0.488	0.578	0	1	0	0	1	0	0	1	0	0	1	0	0	0	1	1	1	1	0	1	0	1	1	1	1	1	0	1	0	1	1	1	0	1	0	1	1	1	1	1	1	1
666773	wPt-666773	6A	86.8676	100	96.774	0.488	0.578	0	1	0	1	1	1	0	1	0	1	1	1	0	-	1	0	0	0	0	1	1	1	1	1	0	1	0	1	1	0	0	1	0	0	0	1	1	0	0	1	1	1
116476	wPt-1664	6A	78.8478	98.4615	95.699	0.482	0.596	1	1	1	0	-	1	1	0	0	0	1	0	0	0	0	1	1	0	1	0	1	1	-	1	0	0	0	0	0	0	1	1	0	1	0	1	1	1	1	0	0	1
63671	wPt-8124	6A	93.9176	100	96.774	0.475	0.611	0	0	1	1	0	1	0	0	1	0	1	0	0	1	1	0	1	1	0	1	1	1	1	0	1	1	0	0	1	0	1	0	0	1	0	1	1	0	1	1	1	0
731861	wPt-731861	6A	78.6422	97.6923	90.323	0.472	0.619	0	-	1	1	1	1	0	0	1	1	0	1	1	1	1	0	0	1	1	1	1	1	1	1	1	1	1	1	1	1	1	-	1	0	1	0	0	0	1	0	1	0
730591	wPt-730591	6A	74.2859	99.2308	93.548	0.471	0.621	0	0	0	0	1	0	-	0	-	1	1	1	-	1	0	-	0	1	0	1	0	0	1	0	0	1	1	1	0	0	1	1	0	1	1	1	1	1	0	1	0	1
732951	wPt-732951	6A	81.6215	99.2308	96.774	0.47	0.622	1	1	1	0	0	0	0	0	1	1	0	1	1	0	0	1	1	1	1	1	0	1	1	1	1	0	1	1	0	1	1	0	1	1	1	1	0	1	1	0	0	1
115478	wPt-3247	6A	94.6278	100	100	0.469	0.624	0	0	1	1	0	1	0	0	1	0	1	1	0	1	1	0	1	1	0	1	1	1	1	0	1	1	0	1	1	0	1	0	0	1	0	1	1	0	1	1	1	1
729806	wPt-729806	6A	82.0018	96.9231	95.699	0.461	0.64	1	1	1	1	1	1	1	0	1	1	1	0	1	0	1	1	1	0	1	0	1	0	1	0	1	1	1	0	1	0	1	0	1	-	1	1	0	1	0	0	1	0
345552	wPt-4907	6A	86.3255	100	93.548	0.459	0.644	1	1	1	0	1	1	1	0	0	-	1	-	0	0	0	1	1	0	1	-	1	1	1	-	0	0	0	-	0	0	1	1	0	1	0	1	1	1	1	0	0	1
116565	wPt-2636	6A	93.4839	100	100	0.458	0.645	0	1	0	0	1	0	0	1	1	1	1	1	1	1	0	1	0	1	0	1	0	0	1	0	0	1	1	1	0	0	1	1	0	1	1	1	1	1	0	1	0	1
665782	wPt-665782	6A	73.7893	100	97.849	0.456	0.648	0	0	1	1	0	1	1	0	1	1	0	1	1	1	-	1	1	1	1	0	1	1	1	1	1	0	1	0	1	1	1	1	1	0	1	1	1	0	1	0	1	0
734345	wPt-734345	6A	90.6285	100	97.849	0.442	0.67	1	1	1	0	1	0	1	1	0	1	0	1	1	1	1	1	1	1	1	0	1	0	1	1	-	1	1	1	0	0	1	1	1	0	1	1	0	1	1	1	0	1
734346	wPt-734346	6A	91.646	100	97.849	0.442	0.67	1	1	1	0	1	0	1	1	0	1	0	1	1	1	1	-	1	1	1	0	1	0	1	1	1	1	1	1	0	0	1	1	1	0	1	1	0	1	1	1	0	1
734004	wPt-734004	6A	84.4512	100	88.172	0.442	0.671	-	0	-	1	0	1	1	0	1	-	-	1	-	1	1	1	1	1	1	0	1	1	1	1	-	-	1	0	1	1	1	1	1	0	1	1	1	0	1	0	-	0
121179	wPt-7204	6A	81.246	96.8589	93.548	0.437	0.678	1	1	-	0	1	0	1	1	0	1	0	1	1	1	1	1	1	1	1	0	1	0	1	1	-	1	1	1	0	0	1	1	1	0	1	1	0	1	1	1	0	1
730631	wPt-730631	6A	85.6288	100	94.624	0.434	0.682	1	0	1	1	0	1	1	0	1	1	0	1	1	1	1	1	1	1	1	0	1	1	1	1	1	1	1	0	1	-	1	1	1	0	1	1	1	0	1	0	1	0
666494	wPt-666494	6A	92.4889	100	98.925	0.432	0.685	0	0	1	1	0	1	0	0	1	0	1	1	0	1	1	0	1	1	0	1	1	1	1	0	1	1	0	1	1	0	1	0	0	1	0	1	1	0	1	1	1	1
346428	wPt-4145	6A	93.5972	100	98.925	0.432	0.685	0	0	1	1	0	1	0	0	1	0	1	1	0	1	1	0	1	1	0	1	1	1	1	0	1	1	0	1	1	0	1	0	0	1	0	1	1	0	1	1	1	1
117493	wPt-6520	6A	86.7401	100	96.774	0.411	0.711	1	1	0	1	0	0	1	0	1	0	1	1	0	0	1	1	1	0	0	1	0	0	1	0	1	0	0	1	1	1	1	-	1	1	0	1	1	1	0	0	1	1
376332	wPt-2822	6A	75.123	100	87.097	0.407	0.716	1	-	-	-	1	0	1	1	1	0	0	1	0	0	-	1	-	1	0	1	1	1	1	1	1	0	0	1	0	1	1	-	1	1	0	1	1	1	1	1	1	1
372845	wPt-0139	6A	87.0142	97.6923	94.624	0.397	0.727	1	1	1	1	0	1	1	1	1	1	1	1	1	1	0	1	0	1	0	1	0	1	1	-	1	1	1	1	1	-	1	1	1	-	0	1	1	0	1	1	0	1
378535	wPt-7754	6A	83.9265	100	95.699	0.394	0.73	1	1	0	1	0	-	1	-	1	0	1	1	0	0	1	1	1	0	0	1	0	0	1	0	1	0	0	1	1	1	1	1	1	1	0	1	1	1	0	0	1	1
119546	wPt-4016	6A	86.5187	100	93.548	0.389	0.736	1	1	0	1	0	-	1	-	1	0	1	1	0	-	1	1	1	0	0	1	0	0	1	0	1	0	0	1	1	1	1	-	1	1	0	1	1	1	0	0	1	1
667780	wPt-667780	6A	81.1981	100	94.624	0.386	0.739	1	1	1	1	1	0	1	1	1	0	0	1	0	0	-	1	1	1	0	1	1	1	1	1	1	0	0	1	0	1	1	1	1	1	0	1	1	1	1	1	1	1
733764	wPt-733764	6A	79.0988	100	95.699	0.383	0.742	1	1	1	1	1	0	1	1	1	0	0	1	0	0	1	1	1	1	0	1	1	1	1	1	1	0	0	1	0	1	1	1	1	1	0	1	1	1	1	1	1	1
664733	wPt-664733	6A	78.5701	100	90.323	0.375	0.75	1	1	1	-	1	0	1	1	1	0	0	1	0	-	-	1	1	1	0	1	1	1	1	1	1	0	0	1	0	1	1	1	1	1	0	1	1	1	1	1	1	1
744786	wPt-744786	6A	84.8405	100	96.774	0.333	0.789	1	1	1	0	1	0	-	1	1	1	1	1	1	1	1	1	1	1	1	0	1	1	1	0	1	0	1	1	0	1	1	0	1	1	1	-	1	1	1	1	0	1
116721	wPt-6904	6A	64.6893	100	92.473	0.24	0.86	1	1	0	1	1	1	1	-	1	1	1	0	-	1	1	1	1	1	1	0	1	1	1	1	1	1	-	-	1	1	1	1	1	1	1	1	1	1	1	1	1	0
378328	wPt-9113	6A	75.3407	100	96.774	0.231	0.867	1	1	1	1	1	1	1	1	1	-	1	1	1	1	1	1	1	-	1	1	1	1	1	1	1	1	1	1	1	1	1	1	1	0	1	1	1	0	1	0	1	1
348540	tPt-0877	6A	67.2267	100	93.548	0.221	0.874	1	1	0	1	1	1	1	-	1	1	1	0	1	-	1	1	1	1	1	0	1	1	1	1	1	1	1	-	1	-	1	1	1	1	1	1	1	1	1	1	1	0
671855	wPt-671855	6A	63.4176	100	93.548	0.221	0.874	1	1	0	1	1	1	1	1	1	1	1	0	1	-	1	1	1	1	1	0	1	1	1	-	1	1	1	-	1	1	1	1	1	1	1	1	1	1	1	1	1	0
741630	wPt-741630	6A	63.4852	100	95.699	0.182	0.899	1	-	1	1	1	1	1	1	1	1	1	1	1	1	1	1	1	1	1	1	1	1	0	1	1	1	1	1	1	1	0	1	-	1	1	1	1	1	1	1	1	1
741026	wPt-741026	6A	64.3053	100	94.624	0.107	0.943	1	1	1	1	1	1	1	-	1	-	1	1	1	1	1	1	1	1	1	0	1	1	1	0	1	1	1	1	1	1	1	1	1	1	1	1	1	1	1	1	1	1
379028	wPt-7655	6A	66.238	100	96.774	0.085	0.956	1	1	1	1	1	1	1	1	1	1	0	1	1	1	1	1	1	1	1	1	1	1	1	1	1	1	1	1	1	1	1	1	1	1	1	1	0	1	1	1	1	1
346533	rPt-6189	6A|2R	88.3674	100	98.925	0.287	0.174	0	0	0	0	0	0	0	0	0	0	0	1	0	0	0	0	0	0	0	1	0	0	0	0	0	0	0	1	0	0	0	-	0	0	0	0	0	0	0	0	0	1
347825	rPt-9065	6A|4R	81.0095	100	98.925	0.315	0.196	0	0	1	0	0	0	0	0	0	0	0	1	0	-	0	0	0	0	0	1	0	0	0	0	0	0	0	1	0	0	0	0	0	0	0	0	0	0	0	0	0	1
378645	wPt-7445	6A|4R	87.4306	100	98.925	0.454	0.348	0	1	0	0	1	1	0	0	0	0	-	0	0	0	1	1	1	0	1	0	1	0	0	0	1	0	0	0	0	1	0	0	0	1	1	0	0	1	0	0	1	0
115972	wPt-9075	6A|4R	85.4033	100	96.774	0.38	0.744	1	1	1	1	1	1	1	0	1	1	1	0	1	1	-	1	1	1	1	0	1	1	0	1	1	1	1	1	1	0	0	1	0	1	1	1	1	1	1	0	1	0
345286	wPt-7616	6A|6B	78.4345	98.3974	93.548	0.366	0.241	0	0	1	0	1	0	0	0	0	0	0	1	0	1	0	0	1	0	0	1	0	0	-	0	-	0	0	1	0	0	0	0	0	0	0	0	0	0	0	0	0	0
665036	wPt-665036	6A|6B	85.514	100	93.548	0.444	0.333	0	1	1	-	0	0	0	1	0	1	-	0	1	0	0	0	1	0	0	0	0	0	1	0	1	0	0	0	0	-	0	0	0	-	0	1	0	1	0	1	1	0
347989	tPt-9048	6A|6B	80.8637	100	96.774	0.369	0.756	1	1	1	1	0	1	1	0	1	1	1	1	1	0	0	1	1	1	1	0	0	1	1	0	-	1	1	0	1	1	1	0	1	1	1	1	1	1	1	0	1	0
734331	wPt-734331	6A|6B	77.8321	100	88.172	0.369	0.756	1	1	1	1	1	1	1	1	-	-	1	-	-	0	1	1	1	0	1	-	1	0	1	-	-	0	0	-	1	1	1	1	1	1	0	1	1	1	0	0	1	1
119667	wPt-0696	6A|6B	84.5534	100	97.849	0.367	0.758	1	1	1	1	0	1	1	0	1	1	1	1	1	0	0	1	1	1	1	0	0	1	1	0	1	1	1	0	1	1	1	0	1	1	1	1	1	1	1	0	1	0
667662	wPt-667662	6A|6B	80.5498	100	90.323	0.35	0.774	1	1	1	1	1	1	1	1	1	1	1	-	-	-	1	1	1	0	1	1	1	0	1	0	1	0	0	-	1	1	1	1	1	1	0	1	1	1	0	0	1	1
63617	wPt-1695	6A|6D	88.9707	100	95.699	0.394	0.27	0	0	1	-	0	0	0	0	0	0	0	0	0	1	0	1	0	1	0	0	0	0	0	0	1	0	1	0	0	0	0	0	0	1	0	1	0	0	1	0	1	1
667817	wPt-667817	6A|7A	88.108	100	100	0.209	0.118	0	0	0	0	0	0	0	0	1	0	0	0	0	1	0	0	0	1	0	0	0	0	0	0	0	1	0	0	0	0	0	0	0	0	1	0	0	0	0	0	0	0
373057	wPt-0554	6B	78.8388	100	98.925	0.083	0.043	0	0	0	0	0	0	0	0	0	0	0	0	0	0	0	0	0	0	0	0	0	0	0	0	0	0	0	0	0	0	0	0	0	0	0	0	0	0	0	0	0	0
379412	wPt-0406	6B	87.4428	100	100	0.082	0.043	0	0	0	0	0	0	0	1	0	0	0	0	0	0	0	0	0	0	0	0	0	0	0	0	0	0	0	0	0	0	0	0	0	0	0	0	0	0	1	0	0	0
116189	wPt-1264	6B	75.3629	100	100	0.082	0.043	0	0	0	0	0	0	0	0	0	0	0	0	0	0	0	0	0	0	0	0	0	0	0	0	0	0	0	1	0	0	0	0	0	0	0	0	0	0	0	1	0	1
372383	wPt-1761	6B	78.9339	100	97.849	0.084	0.044	0	0	0	0	0	0	0	0	0	0	0	0	0	0	0	0	0	0	0	0	0	0	0	0	0	0	0	-	0	-	0	0	0	0	0	0	0	0	0	1	0	1
116136	wPt-3130	6B	93.2078	100	97.849	0.104	0.055	0	1	0	0	0	0	0	0	0	0	0	0	0	1	0	0	0	1	0	0	0	0	0	0	0	0	0	0	0	0	0	0	0	0	0	0	0	0	0	0	0	0
116912	wPt-9990	6B	91.8297	100	97.849	0.104	0.055	0	1	0	0	0	0	0	0	0	0	0	0	0	1	0	0	0	1	0	0	0	0	0	0	0	0	0	0	0	0	0	0	0	0	0	0	0	0	0	0	0	0
346019	wPt-8563	6B	92.3045	100	100	0.139	0.075	0	1	0	0	0	0	0	0	0	0	0	0	0	1	0	0	0	1	0	0	0	0	0	0	0	0	0	0	0	0	0	0	0	0	0	0	0	0	0	0	0	0
345300	wPt-3203	6B	73.0999	100	97.849	0.142	0.077	0	0	0	0	0	0	0	0	0	0	1	0	0	0	0	0	0	0	0	0	0	0	0	-	0	0	0	0	0	-	0	0	0	0	0	0	1	0	0	0	0	0
116720	wPt-7207	6B	63.2196	100	96.774	0.143	0.078	0	1	0	0	0	0	0	0	0	0	0	0	0	1	0	0	0	1	0	0	0	0	0	0	0	0	0	0	0	1	0	0	0	0	0	0	0	0	0	0	0	0
378955	wPt-8493	6B	81.4721	100	98.925	0.159	0.087	0	0	0	0	0	0	0	1	0	0	0	0	0	0	0	0	0	0	0	0	0	0	0	0	1	0	0	0	0	0	0	0	0	0	0	0	0	0	1	1	0	1
116546	wPt-1541	6B	77.2528	100	98.925	0.159	0.087	0	0	1	0	0	0	0	0	0	0	0	1	0	0	0	0	0	0	0	0	0	1	0	-	0	0	0	0	0	1	0	0	0	0	0	0	0	0	0	0	0	0
115301	wPt-1089	6B	71.0443	100	96.774	0.162	0.089	0	1	0	0	0	0	0	0	0	0	0	0	0	1	0	0	0	1	0	0	0	0	0	0	0	0	0	0	0	1	0	0	-	0	0	0	0	0	0	0	0	0
117025	wPt-7576	6B	82.8328	100	89.247	0.174	0.096	0	0	0	-	0	0	-	0	0	0	0	0	0	-	0	0	0	1	0	0	0	0	0	0	0	0	0	-	0	1	0	0	0	0	0	0	0	0	0	1	0	0
311736	wPt-8059	6B	84.0741	100	98.925	0.177	0.098	0	0	0	0	0	0	0	1	0	1	0	0	0	0	0	0	0	0	0	1	0	0	0	0	1	0	0	1	0	0	0	0	0	0	0	0	0	0	0	0	0	0
349330	tPt-4887	6B	82.3801	100	100	0.209	0.118	0	0	0	0	0	0	0	0	0	0	0	0	0	1	0	0	0	1	0	0	0	0	0	0	0	0	0	0	0	1	0	0	0	0	0	0	0	0	0	1	0	0
349303	tPt-3506	6B	88.6022	100	100	0.225	0.129	0	0	0	0	0	0	0	0	0	0	0	0	0	1	0	0	0	1	0	0	0	0	0	0	0	0	0	0	0	1	0	0	0	0	0	0	0	0	0	1	0	0
343986	wPt-9659	6B	69.5752	100	96.774	0.247	0.144	0	0	0	0	0	0	0	-	0	0	0	0	0	1	0	0	1	0	0	0	0	0	1	0	1	0	0	1	0	0	-	0	0	0	0	0	0	0	0	0	0	0
344575	wPt-4119	6B	72.1857	100	94.624	0.252	0.148	0	0	1	0	0	0	1	0	0	0	0	0	0	1	0	0	0	0	0	0	0	0	0	0	0	0	0	0	0	-	0	1	0	1	0	0	0	0	0	0	0	0
119631	wPt-8721	6B	78.4605	100	97.849	0.26	0.154	0	0	0	0	1	0	-	0	0	0	0	0	0	0	0	0	1	1	0	0	0	0	1	0	1	0	0	0	0	1	0	0	0	0	0	0	0	0	0	0	0	0
306812	wPt-6039	6B	78.7049	99.2308	94.624	0.298	0.182	0	0	0	0	0	1	0	0	0	0	1	0	1	0	0	0	0	1	0	0	0	1	0	0	0	0	0	-	0	-	0	0	0	0	0	0	1	0	0	0	1	0
344152	wPt-7203	6B	85.4852	100	100	0.35	0.226	0	0	0	0	0	0	0	0	0	0	0	0	0	0	0	0	0	0	0	0	0	0	0	0	1	1	0	1	1	0	0	0	0	1	0	0	0	0	0	0	0	1
116651	wPt-6282	6B	81.8342	100	97.849	0.378	0.253	0	0	0	0	0	0	0	0	0	0	0	0	0	0	0	0	0	0	-	0	0	0	0	1	1	1	0	1	1	1	0	0	-	1	0	0	0	0	0	0	0	1
115966	wPt-5333	6B	82.3558	100	95.699	0.394	0.27	0	0	0	0	0	0	-	0	1	0	0	0	0	1	0	1	0	1	0	0	0	0	0	1	0	1	0	0	1	0	0	1	0	0	1	0	0	0	0	1	0	0
115266	wPt-1241	6B	89.6649	100	96.774	0.401	0.278	0	0	1	0	1	0	1	1	0	0	1	1	0	0	-	0	0	0	0	1	0	0	0	0	0	0	0	0	0	-	0	1	1	1	0	0	1	1	0	0	0	0
116497	wPt-9930	6B	92.6467	100	98.925	0.423	0.304	0	1	1	1	0	1	0	0	0	1	0	0	0	0	1	0	0	0	0	1	0	0	1	0	-	1	1	1	0	0	0	0	0	1	0	1	0	0	0	1	1	0
116431	wPt-3116	6B	85.8241	100	98.925	0.44	0.326	0	0	0	0	0	0	0	0	0	0	1	0	0	0	0	0	0	0	0	0	0	1	0	0	1	1	1	1	1	0	0	0	1	1	0	0	1	0	1	0	0	1
663764	wPt-663764	6B	87.9976	100	97.849	0.462	0.363	0	1	0	1	0	1	0	0	1	1	0	0	1	0	0	0	1	0	0	0	0	1	1	1	1	0	1	1	0	0	0	0	0	0	0	1	0	0	1	0	1	1
745052	wPt-745052	6B	94.9394	100	95.699	0.467	0.371	1	0	0	0	0	1	0	0	0	0	1	1	0	1	1	0	0	1	0	1	0	-	0	1	0	0	0	-	0	1	0	1	-	0	0	0	1	0	1	1	0	1
304934	wPt-6293	6B	89.9666	100	97.849	0.473	0.385	1	0	0	0	0	1	0	1	0	0	1	1	0	0	1	1	0	0	1	1	1	0	0	1	1	1	0	1	1	0	0	-	0	0	0	0	1	0	0	1	0	1
116736	wPt-0357	6B	82.5134	100	97.849	0.478	0.396	0	1	0	0	1	1	0	0	0	0	1	0	1	0	1	-	1	0	1	0	1	0	0	0	1	0	0	0	0	1	0	0	0	1	1	0	0	1	0	0	1	0
348206	tPt-8161	6B	92.0814	100	100	0.483	0.409	0	0	0	0	1	0	0	1	1	0	1	1	0	1	0	0	1	0	1	1	1	0	0	0	0	0	0	1	1	0	0	0	0	0	0	0	1	0	0	1	1	1
669130	wPt-669130	6B	78.5236	97.6923	91.398	0.484	0.412	1	1	1	1	0	1	1	0	0	0	0	0	1	0	1	0	0	0	0	0	0	1	0	1	0	0	1	-	0	-	0	-	1	-	0	1	0	1	1	0	0	0
666793	wPt-666793	6B	78.484	97.6923	92.473	0.487	0.419	1	0	0	0	0	0	0	0	0	0	1	0	0	1	0	1	0	1	1	0	1	0	0	0	-	1	0	0	1	1	1	0	0	0	1	0	1	-	0	1	0	0
375924	wPt-3284	6B	82.9916	100	94.624	0.487	0.42	1	1	1	0	0	0	-	0	0	1	0	0	0	1	1	0	0	0	0	1	0	0	1	1	0	0	0	0	0	1	1	1	0	1	1	0	0	1	0	1	0	1
305220	wPt-5211	6B	91.3231	99.2308	98.925	0.488	0.424	0	0	0	0	1	0	0	1	1	0	1	1	0	1	0	0	1	0	1	1	1	0	0	1	0	0	0	1	1	0	0	0	0	0	0	0	1	0	0	1	1	1
376661	wPt-1307	6B	85.8188	100	95.699	0.489	0.427	1	1	1	0	1	0	0	0	0	1	0	0	0	1	1	0	0	0	0	1	0	0	1	1	0	0	0	-	0	0	1	-	0	1	1	0	0	1	0	1	0	1
379024	wPt-1830	6B	79.6848	99.2308	95.699	0.492	0.438	1	0	0	1	1	1	1	0	1	1	0	0	1	0	1	0	1	0	1	0	1	1	-	0	1	0	1	0	0	0	1	0	1	1	0	1	0	1	1	0	1	1
744302	wPt-744302	6B	85.0376	100	97.849	0.499	0.516	0	0	1	0	1	0	0	1	1	0	1	1	1	1	0	1	0	1	1	1	1	0	0	1	0	1	0	1	1	1	0	1	0	0	1	0	1	0	0	1	0	1
743974	wPt-743974	6B	86.8008	100	94.624	0.498	0.534	0	0	1	0	1	0	0	1	1	0	1	1	1	1	0	1	0	1	1	1	1	0	0	1	0	1	0	1	1	1	0	1	0	0	1	0	1	0	0	1	0	1
66463	wPt-8894	6B	78.2585	100	95.699	0.497	0.539	0	0	1	0	0	1	1	1	0	0	0	1	0	0	1	1	0	0	1	1	1	0	0	1	1	1	0	0	1	0	0	0	0	1	1	1	0	0	0	0	1	1
730892	wPt-730892	6B	83.6867	97.6923	95.699	0.497	0.539	-	1	0	0	0	0	0	0	0	1	1	1	0	1	0	0	0	1	0	1	0	1	0	0	1	1	1	1	1	0	0	0	1	1	0	0	1	0	1	1	0	1
116835	wPt-2218	6B	85.2614	96.8589	94.624	0.496	0.545	0	0	1	0	1	0	0	1	1	0	1	1	1	1	0	1	0	1	1	1	1	0	0	-	0	1	0	1	1	1	0	1	0	0	1	0	1	0	0	1	0	1
119784	wPt-2991	6B	86.7772	99.2308	96.774	0.494	0.556	-	1	0	0	0	-	0	0	0	1	1	1	0	1	0	0	0	1	0	1	0	1	0	0	1	1	1	1	1	0	0	0	1	1	0	0	1	0	1	1	0	1
116038	wPt-2175	6B	88.3549	100	96.774	0.491	0.567	1	1	1	0	1	0	1	1	0	0	1	0	0	1	1	1	0	1	0	0	0	1	0	0	0	1	0	-	1	1	1	1	1	1	1	0	1	1	1	1	0	1
116106	wPt-5408	6B	91.2422	100	100	0.49	0.57	0	0	0	0	1	0	0	1	1	0	1	1	0	1	1	1	0	1	1	1	1	1	0	1	0	1	1	1	1	0	0	1	1	0	1	0	1	0	1	1	0	0
116490	wPt-8412	6B	85.7041	100	97.849	0.486	0.582	0	0	0	0	1	0	0	1	1	0	1	1	0	1	1	1	0	1	1	1	1	1	0	1	-	1	1	1	1	0	0	1	1	0	1	0	1	0	1	1	0	0
377734	wPt-9784	6B	90.8225	100	96.774	0.484	0.589	1	1	1	1	0	0	1	0	1	0	0	0	0	1	1	0	1	1	0	0	0	1	1	1	0	1	1	1	1	0	1	0	0	1	1	1	0	1	1	0	1	0
744581	wPt-744581	6B	77.494	96.8589	94.624	0.483	0.591	1	0	1	0	1	1	1	1	0	0	1	1	0	0	1	1	0	0	1	1	1	1	0	-	0	0	1	1	0	1	0	0	1	0	1	1	1	1	1	1	1	-
116377	wPt-1325	6B	93.5697	100	98.925	0.476	0.609	0	1	0	1	1	0	0	0	0	1	1	1	0	0	1	1	1	0	1	0	1	0	1	0	0	1	1	0	1	1	1	0	1	1	1	1	1	1	1	1	1	1
744396	wPt-744396	6B	93.6248	100	97.849	0.473	0.615	1	1	1	1	1	1	1	1	0	0	0	1	1	1	1	0	0	1	1	1	1	1	0	-	0	0	1	1	0	0	1	0	1	1	0	1	0	1	1	1	0	0
377850	wPt-4542	6B	93.3154	100	98.925	0.471	0.62	1	0	1	0	0	1	1	1	0	1	1	1	1	1	0	1	0	1	1	1	1	0	0	1	1	0	0	1	0	0	-	1	1	1	0	0	1	0	0	1	0	1
377954	wPt-4742	6B	90.314	100	97.849	0.468	0.626	1	1	1	1	1	1	1	1	0	0	0	1	1	1	1	0	0	1	1	1	1	1	0	-	0	0	1	1	0	-	1	0	1	1	0	1	0	1	1	1	0	0
379495	wPt-7935	6B	83.8828	99.2308	97.849	0.468	0.626	0	1	0	1	0	1	1	0	0	1	1	0	1	0	1	1	1	1	0	0	0	1	-	0	1	0	1	0	0	0	0	1	1	0	1	1	1	1	1	0	1	1
115276	wPt-5234	6B	88.7405	100	98.925	0.44	0.674	1	1	1	1	1	1	1	1	1	1	0	1	1	1	1	1	1	1	1	1	1	0	1	1	-	0	0	1	0	0	1	1	0	0	1	1	0	1	0	1	1	0
345858	wPt-2564	6B	86.326	100	95.699	0.423	0.697	0	1	1	1	0	1	1	1	0	1	1	0	1	0	1	1	1	1	0	0	0	1	1	0	1	0	1	0	0	0	0	1	1	0	1	1	1	1	1	0	1	1
345797	wPt-5971	6B	81.5819	100	97.849	0.408	0.714	-	0	1	1	1	1	1	1	1	0	1	1	-	1	1	1	1	0	1	1	1	1	1	0	0	0	1	1	0	0	1	1	1	0	1	1	1	1	1	1	1	0
664250	wPt-664250	6B	83.2981	100	100	0.403	0.72	1	1	1	0	1	0	0	1	1	1	1	0	1	1	1	1	1	1	1	0	1	1	1	0	1	1	0	1	1	0	1	1	1	1	1	0	1	1	1	1	1	1
117100	wPt-8814	6B	79.6678	99.2308	96.774	0.38	0.744	1	1	0	1	0	1	0	0	1	1	1	0	1	1	0	1	1	1	1	0	1	1	1	1	1	1	1	1	1	1	1	0	0	0	1	1	1	1	1	1	1	1
119683	wPt-4218	6B	87.6163	100	96.774	0.38	0.744	1	1	1	1	1	1	1	-	1	1	0	1	1	1	0	1	1	1	1	1	1	0	1	1	1	1	0	1	1	-	1	1	0	1	0	1	0	1	0	1	1	0
116599	wPt-5256	6B	80.334	100	97.849	0.367	0.758	1	1	0	1	0	1	0	0	1	1	1	0	1	1	0	1	1	1	1	0	1	1	1	1	1	1	1	1	1	1	1	0	0	0	1	1	1	1	1	1	1	1
63599	wPt-5480	6B	78.4268	99.2308	94.624	0.363	0.761	1	1	1	1	0	1	1	0	1	1	-	1	1	0	0	1	1	1	1	0	0	1	1	0	1	1	1	0	1	1	1	0	1	1	1	1	1	1	1	0	1	0
741515	wPt-741515	6B	81.6642	99.2308	95.699	0.361	0.764	1	1	0	1	0	1	0	0	1	1	1	0	1	1	0	1	1	1	1	0	1	1	1	1	1	1	1	1	1	1	1	0	0	0	1	1	1	1	1	1	1	1
373340	wPt-3207	6B	89.1792	100	97.849	0.355	0.769	1	0	1	1	0	1	1	1	0	1	-	1	1	1	1	0	1	1	0	1	1	0	1	0	1	1	1	-	1	0	1	1	1	1	1	1	1	1	0	0	1	0
306023	wPt-7489	6B	78.5132	100	95.699	0.348	0.775	1	1	1	1	0	1	-	0	1	1	1	0	1	0	1	1	1	0	0	0	0	1	1	0	1	1	1	1	1	0	1	1	1	1	1	1	1	1	1	0	1	1
344783	wPt-6585	6B	82.9149	100	96.774	0.346	0.778	1	0	1	1	1	1	1	1	1	1	0	1	1	0	1	1	1	0	0	1	0	1	1	0	1	1	0	1	1	-	1	1	0	1	1	1	0	1	1	1	1	1
343836	wPt-4142	6B	77.8892	100	96.774	0.333	0.789	1	1	1	1	0	1	0	0	1	1	1	-	0	1	1	1	1	1	1	-	1	1	0	0	1	1	1	0	1	1	1	1	1	1	1	1	1	1	1	1	0	1
116812	wPt-4164	6B	87.0056	100	97.849	0.317	0.802	1	0	1	1	0	1	1	1	0	1	1	1	1	1	1	0	1	1	0	1	1	0	1	0	-	1	1	1	1	1	1	1	1	1	1	1	1	1	0	0	1	0
729979	wPt-729979	6B	76.3783	100	93.548	0.314	0.805	1	-	1	0	1	1	-	0	1	1	0	0	1	1	1	1	1	1	0	0	0	1	1	1	1	1	1	1	1	1	1	1	1	1	1	1	0	1	1	1	1	1
664276	wPt-664276	6B	72.4143	99.2308	94.624	0.298	0.818	-	0	1	1	1	0	1	1	1	1	1	1	1	0	1	0	1	0	1	1	1	1	1	1	1	1	1	1	1	-	1	1	1	1	1	1	1	1	1	1	1	1
119716	wPt-4930	6B	77.667	96.9231	97.849	0.29	0.824	1	1	1	1	0	1	0	0	1	1	1	1	0	1	1	1	-	1	1	1	1	1	0	0	1	1	1	1	1	1	1	1	1	1	1	1	1	1	1	1	0	1
373257	wPt-4312	6B	72.7824	100	96.774	0.278	0.833	1	1	1	1	1	1	0	1	1	1	1	1	-	0	1	1	0	1	1	1	1	1	0	1	0	1	1	-	1	1	1	1	1	1	1	1	1	1	1	1	1	1
346134	wPt-6247	6B	80.2977	98.4615	94.624	0.252	0.852	1	1	1	1	1	0	0	1	1	1	1	1	1	0	1	-	0	1	1	1	1	1	0	0	0	1	1	-	1	1	1	1	1	1	1	1	1	1	1	1	1	1
745110	wPt-745110	6B	80.1952	100	98.925	0.227	0.87	1	1	1	1	1	1	1	1	1	1	1	1	1	0	1	1	0	1	1	1	1	1	0	1	0	1	1	1	1	1	1	1	1	1	1	1	1	1	1	1	1	1
381876	wPt-9195	6B	79.8142	100	84.946	0.221	0.873	1	1	-	-	1	1	-	1	1	1	-	1	1	-	1	-	0	1	-	1	1	1	0	1	0	1	1	1	1	-	1	1	1	1	1	1	1	1	1	1	1	1
303944	wPt-2000	6B	65.9898	99.2308	93.548	0.221	0.874	1	1	1	1	1	0	1	1	1	0	1	1	-	1	1	-	1	1	1	1	1	1	1	1	-	1	1	1	1	1	1	1	1	1	1	1	1	1	1	1	1	0
115360	wPt-8183	6B	67.7223	100	94.624	0.219	0.875	1	1	1	1	1	0	1	1	1	0	1	1	-	1	1	-	1	1	1	1	1	1	1	1	-	1	1	1	1	1	1	1	1	1	1	1	1	1	1	1	1	0
373440	wPt-1756	6B	74.2345	100	97.849	0.196	0.89	1	1	1	1	1	1	1	1	1	1	1	1	1	0	1	1	1	0	1	1	1	0	1	0	1	1	1	1	1	1	1	1	0	1	1	1	1	1	0	1	1	1
119597	wPt-9256	6B	79.6988	100	100	0.192	0.892	1	1	0	1	1	1	1	1	1	1	1	0	1	1	1	1	1	0	1	1	1	0	1	0	1	1	1	1	1	1	1	1	1	1	1	1	1	1	1	1	1	1
116420	wPt-1730	6B	84.3086	100	100	0.139	0.925	1	1	1	1	1	1	1	1	1	1	1	1	1	1	1	1	0	1	1	1	1	1	1	0	1	1	1	1	1	0	1	1	1	1	1	1	1	1	1	1	0	1
374164	wPt-0882	6B	61.2683	100	94.624	0.127	0.932	1	0	1	1	1	-	1	1	1	1	1	1	1	0	1	1	1	0	1	1	1	1	1	1	1	-	1	1	1	1	1	1	1	1	1	1	1	1	1	1	1	1
117075	wPt-8239	6B	62.7498	100	94.624	0.127	0.932	1	0	1	1	1	-	1	1	1	1	1	1	1	0	1	1	1	0	1	1	1	1	1	1	1	1	1	1	1	1	-	1	1	1	1	1	1	1	1	1	1	1
344999	wPt-3526	6B	57.741	100	98.925	0.103	0.946	1	1	1	1	1	1	-	0	1	1	1	1	1	1	1	1	1	1	1	1	1	1	1	0	1	1	1	1	1	1	1	1	1	1	1	1	1	1	1	1	1	1
665017	wPt-665017	6B	59.5614	100	96.774	0.085	0.956	1	1	1	1	1	1	1	0	1	1	1	1	1	1	1	1	1	1	1	1	1	1	1	0	1	1	1	1	1	1	1	1	1	1	1	1	1	1	1	1	1	1
379057	wPt-0073	6B	53.965	100	97.849	0.084	0.956	1	1	1	1	0	1	1	0	1	1	1	1	1	1	1	1	1	1	1	1	1	1	1	0	1	1	1	1	1	1	1	1	1	1	1	1	1	1	1	1	1	1
373747	wPt-2162	6B	53.557	100	98.925	0.083	0.957	1	1	0	1	1	1	1	1	1	1	1	1	1	1	1	1	1	0	1	1	1	1	1	1	1	1	1	1	1	0	1	1	1	1	1	1	1	1	1	1	1	1
116320	wPt-3581	6B|6R	80.2844	99.2308	94.624	0.456	0.648	1	1	1	1	1	1	0	0	1	1	1	0	1	1	1	1	0	1	0	0	0	1	-	0	1	1	1	1	1	-	0	1	1	1	1	1	1	1	1	1	0	0
376233	wPt-9255	6B|7A	81.967	98.4615	89.247	0.462	0.361	0	1	0	1	0	0	1	0	0	1	0	1	0	0	0	0	0	1	1	0	1	1	0	-	0	0	1	1	0	1	-	0	0	1	0	0	0	1	1	0	1	0
117009	wPt-4230	6B|7B	80.0283	100	100	0.225	0.129	0	0	0	0	1	0	0	1	0	0	0	0	0	1	0	0	0	0	0	0	0	0	0	0	0	0	0	1	0	1	0	0	0	0	0	0	0	0	0	0	0	1
380016	wPt-9863	6D	63.4276	100	97.849	0.064	0.033	0	0	0	0	1	0	0	0	0	0	0	0	0	0	0	0	0	0	0	0	0	0	0	-	0	0	0	0	0	0	0	0	0	0	0	0	0	0	0	1	0	0
740553	wPt-740553	6D	65.1381	100	95.699	0.065	0.034	0	0	0	0	1	0	0	0	0	-	0	0	0	0	0	0	0	0	0	0	0	0	0	-	0	0	0	0	0	0	0	-	0	0	0	0	0	0	0	1	0	0
731329	wPt-731329	6D	57.6087	100	90.323	0.069	0.036	0	0	0	-	1	0	-	0	0	0	-	0	0	0	0	0	0	0	0	0	0	0	0	-	0	0	0	0	0	0	0	-	0	0	0	0	0	0	0	1	0	0
345775	wPt-5114	6D	86.1446	100	92.473	0.381	0.256	0	0	-	1	0	0	-	0	0	0	0	0	0	0	0	1	0	1	0	0	0	0	0	0	-	0	1	-	0	0	0	0	0	1	0	1	0	0	1	0	1	1
345676	wPt-2864	6D	75.9124	99.2308	93.548	0.5	0.506	1	0	0	0	0	0	1	1	1	0	0	1	1	0	0	0	0	0	0	1	1	0	0	-	-	0	1	1	1	0	1	0	0	-	1	1	0	1	1	1	-	0
667726	wPt-667726	6D	89.3412	99.2308	96.774	0.494	0.556	0	1	1	1	1	0	0	1	1	0	1	1	0	1	0	1	0	1	1	1	0	0	0	1	-	0	0	1	1	0	0	1	1	0	0	1	1	0	1	1	1	1
731605	wPt-731605	6D	94.7768	100	96.774	0.491	0.567	0	1	1	1	1	0	0	1	1	0	1	1	0	1	0	1	0	1	1	1	0	0	0	1	-	0	0	1	1	0	0	1	1	0	0	1	1	0	1	1	1	1
667006	wPt-667006	6D	95.3052	100	97.849	0.49	0.571	0	1	1	1	1	0	0	1	1	0	1	1	0	1	0	1	0	1	1	1	0	0	0	1	-	0	0	1	1	0	0	1	1	0	0	1	1	0	1	1	1	1
115693	wPt-6661	6D	80.7872	100	100	0.157	0.914	1	1	1	1	0	1	1	1	1	1	1	1	1	1	1	1	1	1	1	1	1	1	1	1	1	1	1	1	1	0	1	1	1	1	1	1	1	1	1	0	1	1
115255	wPt-3879	6D	78.4109	100	100	0.121	0.935	1	1	1	1	0	1	1	1	1	1	1	1	1	0	1	1	1	1	1	1	0	1	1	1	1	1	1	1	1	1	1	1	1	1	1	1	1	1	1	0	1	1
116204	wPt-2782	6D	75.1739	100	97.849	0.084	0.956	1	1	1	1	1	1	1	1	1	1	1	1	1	1	1	1	1	1	0	1	1	1	1	-	1	1	1	1	1	1	1	1	1	1	1	1	1	1	1	1	1	1
729831	wPt-729831	6D	69.8687	100	98.925	0.083	0.957	1	1	1	1	1	1	0	1	1	1	1	1	1	1	1	1	1	1	0	1	1	1	1	1	1	1	1	1	1	1	1	1	1	1	1	1	1	1	1	1	1	1
116228	wPt-6978	6D	81.5133	100	97.849	0.064	0.967	1	1	1	1	1	1	1	1	1	1	1	1	1	1	1	1	1	1	0	1	1	1	1	1	1	1	1	1	1	1	1	1	1	1	1	1	-	1	1	1	1	1
116457	wPt-0745	7A	74.9814	100	100	0.042	0.022	0	0	0	0	0	0	0	1	0	0	0	0	0	0	0	0	0	1	0	0	0	0	0	0	0	0	0	0	0	0	0	0	0	0	0	0	0	0	0	0	0	0
346237	wPt-3373	7A	72.2902	100	100	0.062	0.032	0	0	0	0	0	0	0	0	0	0	0	0	0	0	0	0	0	0	0	0	0	0	0	0	0	0	0	0	0	0	0	0	0	0	0	0	0	0	0	0	0	1
346394	wPt-0288	7A	76.035	100	100	0.062	0.032	0	0	0	0	0	0	0	0	0	0	0	0	0	0	0	0	0	0	0	0	0	0	0	0	0	0	0	0	0	0	0	0	0	0	0	0	0	0	0	0	0	1
304885	wPt-0393	7A	76.8876	100	100	0.062	0.032	0	0	0	0	0	0	0	0	0	0	0	0	0	0	0	0	0	0	0	0	0	0	0	0	0	0	0	0	0	0	0	0	0	0	0	0	0	0	0	0	0	0
380217	wPt-2083	7A	94.7881	100	100	0.082	0.043	0	0	0	0	0	0	1	0	0	0	0	0	0	0	0	0	0	1	0	0	0	1	0	0	0	0	0	0	0	0	0	0	0	0	0	0	0	1	0	0	0	0
408149	wPt-3523	7A	55.257	100	97.849	0.123	0.066	0	0	0	0	0	0	1	0	0	0	0	0	0	1	-	0	0	1	0	0	0	0	0	0	0	0	-	1	0	0	0	0	1	0	0	0	0	0	0	0	0	0
379933	wPt-0275	7A	71.6311	100	95.699	0.126	0.067	0	0	0	0	0	0	0	0	0	0	0	0	0	0	0	0	0	1	0	0	0	0	0	0	0	1	0	0	0	0	0	0	0	0	1	0	0	0	0	0	0	0
380947	wPt-4489	7A	78.8444	100	98.925	0.177	0.098	0	0	0	0	0	0	0	0	0	0	1	0	0	-	0	0	0	0	0	0	0	0	0	1	0	0	0	0	0	1	0	0	0	0	0	0	1	0	0	1	0	1
305726	wPt-1958	7A	90.763	100	98.925	0.211	0.12	0	0	0	0	0	0	0	-	1	0	1	0	0	0	0	0	0	1	0	0	0	1	0	0	0	0	0	0	0	0	0	0	0	0	0	0	1	0	0	1	0	0
741686	wPt-741686	7A	77.9856	100	96.774	0.263	0.156	0	0	0	0	0	0	0	1	0	0	1	0	0	1	0	0	0	1	0	0	0	0	0	0	0	0	0	0	0	0	0	0	0	0	0	0	1	0	0	1	0	1
740561	wPt-740561	7A	96.5301	100	98.925	0.273	0.163	0	0	0	0	0	0	0	0	0	1	0	0	1	0	0	0	0	0	0	0	0	1	1	0	0	1	0	0	1	0	0	0	0	1	0	0	1	1	1	0	0	1
381522	wPt-1601	7A	72.692	100	93.548	0.328	0.207	0	0	0	0	0	0	0	0	0	0	1	0	0	-	0	-	0	0	0	0	0	0	0	-	0	0	0	0	0	1	1	1	0	0	0	0	1	0	1	0	0	0
380762	wPt-3425	7A	92.0565	100	100	0.338	0.215	0	0	0	0	0	0	0	0	0	0	0	0	1	0	0	0	0	1	0	0	0	0	1	0	1	1	1	0	0	0	0	0	1	0	0	0	0	0	0	0	1	0
344672	wPt-0002	7A	81.4038	99.1666	94.624	0.363	0.239	0	0	0	0	1	0	0	0	0	0	0	1	0	1	0	0	0	1	1	1	1	0	-	0	0	0	0	1	0	0	0	0	0	1	0	0	0	0	0	0	0	0
116743	wPt-7299	7A	76.3877	99.1666	96.774	0.369	0.244	0	0	0	1	0	1	0	0	0	0	1	1	0	0	0	1	0	0	0	1	0	0	0	0	0	0	0	1	0	1	0	1	0	1	1	0	0	0	0	0	1	0
344136	wPt-4625	7A	75.6573	100	95.699	0.372	0.247	0	0	0	0	1	0	-	0	0	0	0	1	0	1	0	0	0	1	1	1	1	0	0	0	0	0	0	1	0	0	0	0	0	1	0	0	0	0	0	0	0	0
117050	wPt-4553	7A	86.5931	100	98.925	0.386	0.261	1	0	0	0	0	0	1	0	0	1	0	0	0	1	0	-	1	0	1	0	1	1	0	1	0	0	0	0	1	1	1	0	0	0	0	0	0	0	0	1	0	1
304060	wPt-6959	7A	75.9807	100	93.548	0.389	0.264	1	0	0	-	1	0	0	0	0	0	0	0	0	1	0	0	0	1	0	0	0	0	0	0	0	-	1	0	0	1	-	0	1	0	0	0	1	0	0	0	0	0
116429	wPt-9207	7A	79.2526	100	92.473	0.392	0.267	0	0	0	0	0	0	1	0	0	1	0	1	-	0	0	0	0	0	0	1	1	-	1	0	0	1	0	1	-	0	1	0	1	0	0	0	-	1	1	0	0	0
345679	wPt-0808	7A	93.6792	100	100	0.393	0.269	1	0	0	1	0	0	1	0	0	1	0	0	0	0	0	0	0	0	0	0	0	1	0	0	0	0	1	0	0	0	1	0	0	1	1	0	0	1	1	0	1	0
116371	wPt-0961	7A	80.891	100	93.548	0.4	0.276	1	0	0	0	0	0	1	0	0	1	0	0	0	1	0	0	1	0	1	0	1	1	0	1	0	0	0	0	1	1	1	0	0	0	0	0	0	0	0	1	0	1
116098	wPt-7785	7A	78.7374	98.4615	93.548	0.419	0.299	0	0	0	0	1	1	0	1	0	0	0	1	0	1	1	0	1	1	0	1	0	0	0	-	0	0	0	1	0	1	0	0	1	0	0	0	0	0	-	1	0	0
116357	wPt-7034	7A	93.8272	100	98.925	0.423	0.304	0	1	1	0	0	1	0	1	0	0	1	0	0	0	0	1	0	0	0	0	0	0	0	0	0	0	0	0	0	0	1	1	0	0	0	1	0	0	0	0	0	1
345817	wPt-6417	7A	88.0953	100	94.624	0.425	0.307	0	0	1	0	0	0	0	0	1	0	1	0	0	0	0	0	1	0	0	1	0	0	1	1	1	1	0	-	1	1	0	0	0	0	0	1	1	0	0	0	0	0
379889	wPt-4051	7A	73.7117	100	87.097	0.427	0.309	0	-	1	1	0	1	-	1	1	0	1	-	0	0	0	1	0	0	0	0	0	0	0	0	0	0	1	0	0	-	0	0	0	0	0	1	1	-	1	0	0	0
376548	wPt-2371	7A	80.9172	100	97.849	0.434	0.319	0	1	0	0	1	1	0	1	0	0	0	0	1	1	1	1	0	0	0	0	0	0	0	0	0	0	0	0	0	0	0	1	0	0	0	0	0	0	0	0	0	1
116513	wPt-4835	7A	86.1806	100	98.925	0.476	0.391	0	0	0	1	1	1	1	0	0	0	0	0	1	0	0	0	1	0	0	1	0	1	0	0	0	1	1	1	1	0	1	0	0	0	0	0	0	1	1	1	1	0
116533	wPt-6447	7A	82.1166	100	98.925	0.476	0.391	0	0	0	1	1	1	1	0	0	0	0	0	1	0	0	0	1	0	0	1	0	1	0	0	0	1	1	1	1	0	1	0	0	0	0	0	0	1	1	1	1	0
377941	wPt-0514	7A	91.8342	99.2308	98.925	0.476	0.391	0	0	1	1	0	1	0	0	0	1	0	1	0	0	1	1	1	0	0	1	1	0	0	0	0	0	0	1	1	1	1	0	1	1	0	0	0	1	0	0	1	1
744897	wPt-744897	7A	92.2002	100	95.699	0.477	0.393	0	1	0	0	0	1	-	1	1	1	0	0	0	1	0	1	0	0	1	1	1	1	1	-	0	0	1	1	0	0	0	1	0	0	1	0	0	1	1	1	0	0
377565	wPt-4023	7A	90.6296	100	96.774	0.484	0.411	0	0	0	0	0	0	0	1	0	1	0	1	0	1	0	0	0	1	1	1	0	0	1	1	0	0	1	1	0	-	0	0	1	0	0	1	1	0	0	1	0	0
116022	wPt-4744	7A	91.482	100	100	0.487	0.419	0	0	0	0	0	0	0	1	0	1	0	1	0	1	0	0	0	1	1	1	0	0	1	1	0	0	1	1	0	1	0	0	1	0	0	1	1	0	0	1	0	0
116526	wPt-3992	7A	82.8935	100	96.774	0.488	0.422	0	0	0	0	0	0	0	1	0	1	0	1	0	1	0	0	0	1	1	1	0	0	1	1	-	0	1	1	0	1	0	0	1	0	0	1	1	0	0	1	0	0
305120	wPt-1976	7A	87.0031	100	97.849	0.493	0.44	1	0	1	1	0	0	0	0	0	0	0	0	1	-	1	0	1	0	0	0	0	0	0	0	1	1	0	0	1	1	1	0	1	1	0	1	0	0	0	0	1	0
348652	tPt-1755	7A	82.4736	98.8462	97.849	0.497	0.462	1	1	1	0	0	0	1	0	1	0	0	0	1	0	1	0	1	0	0	0	0	1	1	0	1	1	1	0	1	1	0	0	0	0	0	1	0	-	1	1	0	0
115644	wPt-9796	7A	88.4206	100	97.849	0.497	0.462	1	0	0	0	1	1	0	1	0	0	0	1	1	1	0	0	1	1	1	1	1	1	0	0	0	0	0	1	0	0	0	1	1	1	1	0	0	1	1	1	0	1
375371	wPt-2523	7A	94.641	100	98.925	0.498	0.467	1	1	1	0	0	1	0	0	1	0	1	0	1	0	1	1	1	0	0	1	0	0	1	0	1	1	0	1	1	0	0	1	0	0	1	1	1	0	0	0	0	1
116287	wPt-7734	7A	85.7294	100	96.774	0.498	0.467	1	0	0	0	1	1	0	1	0	0	0	1	1	1	0	0	1	1	1	1	1	1	0	0	0	0	0	1	0	0	0	1	1	1	1	0	0	1	1	1	0	1
305742	wPt-9555	7A	87.6157	100	96.774	0.499	0.478	0	0	1	1	1	1	0	1	0	0	0	1	0	-	1	-	1	1	0	1	1	0	0	0	0	1	1	1	1	1	1	0	1	1	1	0	0	0	0	0	1	1
377694	wPt-5742	7A	91.9118	100	93.548	0.499	0.483	0	0	0	0	0	1	1	1	0	1	0	1	1	0	-	0	0	0	0	1	1	1	1	0	-	1	1	1	1	0	1	0	1	1	1	0	1	1	1	0	0	1
344809	wPt-3002	7A	78.2497	100	96.774	0.5	0.5	0	0	1	1	1	1	0	1	0	0	0	1	0	0	1	1	1	-	0	1	1	0	0	0	0	1	1	1	1	1	1	0	1	1	1	0	0	0	0	0	1	1
306129	wPt-0031	7A	80.7247	100	93.548	0.499	0.517	1	1	0	0	-	1	1	1	0	1	1	0	0	-	0	1	0	0	0	0	0	1	0	0	1	0	0	1	0	0	1	1	-	1	0	0	1	1	1	1	1	-
744937	wPt-744937	7A	85.6155	99.2308	95.699	0.499	0.517	0	0	1	0	1	1	0	0	0	1	1	1	0	0	1	1	1	1	1	1	1	0	0	-	0	0	1	1	0	0	1	0	1	1	0	0	1	1	0	0	1	1
116603	wPt-8418	7A	81.4275	100	92.473	0.499	0.523	0	1	0	-	1	1	0	1	1	0	1	1	1	1	1	1	0	0	1	1	1	0	0	1	0	0	0	1	0	0	0	1	0	0	0	0	1	0	0	1	0	1
119701	wPt-3393	7A	87.0519	100	97.849	0.498	0.527	1	1	0	0	1	0	1	1	1	0	1	-	1	1	0	-	0	0	1	0	0	1	1	1	1	0	1	0	0	0	0	1	0	0	0	1	1	1	1	1	0	0
373816	wPt-0321	7A	90.0681	100	96.774	0.494	0.556	0	0	1	0	1	1	0	-	0	1	1	1	0	0	1	1	1	1	1	1	1	0	0	-	0	0	1	1	0	0	1	-	1	1	0	0	1	1	0	0	1	1
115965	wPt-8700	7A	79.3134	99.2308	92.473	0.478	0.605	1	1	1	0	1	1	0	1	1	0	1	0	1	1	0	1	1	1	0	1	0	0	1	0	1	1	0	-	1	-	0	1	0	0	1	1	1	0	0	1	0	1
115934	wPt-4960	7A	83.9911	100	96.774	0.475	0.611	1	1	1	0	1	1	0	1	1	0	1	0	1	1	-	1	1	1	0	1	0	0	1	0	1	1	0	1	1	1	0	-	0	0	1	1	1	0	0	1	0	1
115937	wPt-8149	7A	81.1696	100	94.624	0.474	0.614	1	1	1	0	1	1	-	1	1	0	1	0	1	1	1	1	1	1	0	1	0	0	1	0	1	1	0	1	1	1	0	-	0	0	1	1	1	0	0	1	0	1
115955	wPt-9914	7A	73.2155	98.4615	96.774	0.47	0.622	1	1	1	0	1	1	0	1	1	0	1	0	1	1	-	1	1	1	0	1	0	0	1	1	1	1	0	0	1	1	0	1	0	0	1	1	1	0	0	1	0	1
115915	wPt-3794	7A	78.2945	97.6923	96.774	0.47	0.622	1	1	1	1	1	1	0	1	1	0	1	0	1	1	-	1	1	1	0	1	0	0	1	0	1	1	0	1	1	1	0	1	0	0	1	1	-	0	0	1	0	1
115313	wPt-6013	7A	83.5114	97.1154	92.473	0.461	0.64	-	1	1	-	0	1	0	0	0	0	1	1	-	1	1	1	0	1	0	1	1	1	1	0	1	1	1	1	0	0	1	0	1	1	1	1	1	1	0	1	1	0
115495	wPt-2501	7A	81.0626	100	98.925	0.386	0.739	1	1	1	1	1	1	1	0	0	1	0	1	1	0	0	1	1	0	1	1	1	0	1	-	1	1	1	1	1	0	1	1	1	1	1	1	0	0	1	0	1	1
115357	wPt-7947	7A	84.1704	100	96.774	0.38	0.744	1	1	1	1	1	1	1	0	0	1	0	1	1	0	0	1	1	0	1	1	1	0	1	-	1	1	1	1	1	0	1	1	1	1	1	1	0	0	1	0	1	1
117416	wPt-2100	7A	91.7977	100	100	0.372	0.753	1	1	1	0	1	1	1	0	1	0	1	0	1	1	1	0	1	1	0	0	1	1	1	1	1	0	1	0	1	1	1	1	1	0	0	1	1	1	1	0	0	1
119823	wPt-4796	7A	89.574	100	97.849	0.367	0.758	1	1	1	0	1	1	1	0	1	0	1	0	1	1	1	0	1	1	0	0	1	1	1	1	1	0	1	0	1	1	1	1	1	0	0	1	1	1	1	0	0	1
378079	wPt-6083	7A	90.4098	100	98.925	0.364	0.761	1	1	1	0	1	1	1	0	1	0	1	0	1	1	1	0	1	1	0	0	1	1	1	1	1	0	1	0	1	1	1	1	1	0	0	1	1	1	1	0	0	1
121156	wPt-4637	7A	85.9713	100	97.849	0.355	0.769	1	1	1	0	1	1	1	0	1	0	1	0	1	1	1	0	1	1	0	0	1	1	1	1	1	0	1	0	1	1	1	1	1	0	0	1	1	1	1	0	0	1
664558	wPt-664558	7A	81.747	100	100	0.338	0.785	1	1	1	1	0	1	0	0	1	1	1	1	1	0	1	1	1	0	1	1	1	1	1	0	1	1	1	1	1	1	1	1	0	1	1	1	1	1	1	0	1	1
671548	wPt-671548	7A	73.7261	98.4615	95.699	0.336	0.787	1	1	1	1	0	1	1	0	1	0	1	0	1	0	0	1	1	-	1	0	1	1	1	1	1	1	1	0	1	1	1	0	1	1	1	1	1	1	1	0	1	0
671471	wPt-671471	7A	79.153	100	96.774	0.333	0.789	1	1	1	1	0	1	-	0	1	0	1	0	1	0	-	1	1	1	1	0	1	1	1	1	1	1	1	0	1	1	1	0	1	1	1	1	1	1	1	0	1	0
381104	wPt-5524	7A	87.1914	100	93.548	0.328	0.793	1	1	1	-	0	1	-	0	1	0	1	0	1	0	1	1	1	-	1	0	1	1	1	-	-	1	1	0	1	1	1	-	1	1	1	1	1	1	1	0	1	0
665253	wPt-665253	7A	84.4316	100	98.925	0.328	0.793	1	1	1	1	0	1	1	0	1	1	1	1	1	0	1	1	1	0	1	1	1	1	1	0	1	1	1	1	1	1	1	1	0	1	1	1	1	1	1	0	1	1
672051	wPt-672051	7A	85.1983	100	98.925	0.328	0.793	1	1	1	1	0	1	1	0	1	1	1	1	1	0	1	1	1	0	1	1	1	1	1	0	1	1	1	1	1	1	1	1	0	1	1	1	1	1	1	0	1	1
672075	wPt-672075	7A	83.8102	100	98.925	0.328	0.793	1	1	1	1	0	1	1	0	1	1	1	1	1	0	-	1	1	0	1	1	1	1	1	0	1	1	1	1	1	1	1	1	0	1	1	1	1	1	1	0	1	1
672171	wPt-672171	7A	85.5384	100	100	0.325	0.796	1	1	1	1	0	1	1	0	1	1	1	1	1	0	1	1	1	0	1	1	1	1	1	0	1	1	1	1	1	1	1	1	0	1	1	1	1	1	1	0	1	1
378942	wPt-0971	7A	74.2419	100	95.699	0.323	0.798	1	1	1	1	1	0	0	0	1	1	1	1	1	1	1	1	1	0	0	-	1	1	0	-	1	1	1	0	1	0	1	1	1	1	1	1	1	1	1	1	1	0
346216	wPt-2316	7A	78.863	100	97.849	0.317	0.802	1	1	1	1	1	1	1	1	1	1	0	1	1	0	0	1	1	1	1	1	1	1	1	-	1	1	1	1	1	1	1	1	1	1	1	1	0	0	1	0	1	1
116340	wPt-7763	7A	77.2201	99.2308	95.699	0.309	0.809	1	1	1	1	0	1	-	1	0	1	1	1	1	0	0	1	1	1	1	1	1	0	-	1	1	1	1	1	1	1	1	1	1	1	1	1	1	0	1	1	1	1
116454	wPt-8473	7A	66.0515	98.4615	95.699	0.295	0.82	1	1	1	1	1	1	0	1	-	1	1	1	1	1	1	1	1	0	0	1	1	1	0	1	0	1	1	1	-	1	1	1	1	0	1	1	1	1	1	1	1	1
119526	wPt-5533	7A	86.7851	100	97.849	0.29	0.824	1	1	1	1	1	1	1	0	0	1	0	1	1	0	1	1	1	0	1	1	1	0	1	1	1	1	1	1	1	1	1	1	1	1	1	1	0	1	1	0	1	1
66742	wPt-6495	7A	87.8024	100	98.925	0.273	0.837	1	1	1	1	1	1	1	0	0	1	0	1	1	0	1	1	1	0	1	1	1	0	1	1	1	1	1	1	1	1	1	1	1	1	1	1	0	1	1	0	1	1
378255	wPt-1706	7A	76.6184	100	95.699	0.265	0.843	1	1	1	1	0	1	1	-	1	0	1	0	1	0	1	1	1	-	1	-	1	1	1	1	1	1	1	1	1	1	1	0	1	1	1	1	1	1	1	0	1	0
116534	wPt-6019	7A	84.1569	100	100	0.256	0.849	1	1	1	1	1	1	1	1	1	1	1	1	1	1	1	1	1	1	1	1	1	1	1	0	1	1	1	1	1	1	0	0	1	1	1	1	1	1	0	1	1	1
375010	wPt-7122	7A	82.7822	100	100	0.256	0.849	1	1	1	1	1	1	0	0	1	1	1	1	1	1	1	1	1	0	1	0	1	1	1	0	1	1	1	1	1	1	1	1	1	1	1	1	1	0	1	1	1	1
346354	wPt-3135	7A	60.0669	100	90.323	0.191	0.893	1	1	1	-	1	1	1	1	1	1	1	1	0	1	1	1	1	1	1	1	1	1	1	0	-	0	1	1	1	1	1	1	-	1	1	1	1	0	1	1	1	1
312377	wPt-5479	7A	62.5336	98.4615	95.699	0.182	0.899	1	1	1	1	1	1	1	1	1	1	1	-	1	-	-	1	1	1	1	1	0	1	1	1	1	1	1	1	1	1	0	1	1	1	1	1	1	1	1	1	1	1
116011	wPt-5590	7A	72.5188	99.2308	96.774	0.18	0.9	1	1	1	1	1	1	1	1	1	1	1	1	1	1	-	1	1	0	1	1	1	1	1	1	1	1	1	1	1	0	1	1	0	1	1	1	1	1	1	1	1	1
120225	wPt-1252	7A	70.1987	99.2308	97.849	0.16	0.912	1	1	1	1	1	1	0	1	1	1	1	1	1	1	1	1	1	1	1	1	1	1	1	-	1	1	1	1	1	1	1	1	1	1	1	1	1	1	1	0	1	1
348400	tPt-2230	7A	67.09	100	100	0.139	0.925	1	1	1	1	1	1	0	0	1	1	1	1	1	1	1	1	1	0	1	1	1	1	1	1	1	1	1	1	1	1	1	1	1	1	1	1	1	1	1	0	1	1
63414	wPt-4515	7A	56.106	100	97.849	0.084	0.956	1	1	1	1	1	1	1	1	1	0	1	1	1	1	1	1	1	1	1	1	1	1	1	1	1	1	1	1	1	1	1	1	1	1	1	1	1	1	1	1	1	1
120121	wPt-6217	7A	64.169	100	98.925	0.063	0.967	1	1	1	1	1	1	1	1	1	1	1	1	1	1	1	1	1	0	1	1	1	1	1	1	1	1	1	1	1	0	1	1	1	1	1	1	1	1	1	1	1	1
347395	rPt-4199	7A|4R	79.2858	100	95.699	0.495	0.449	0	0	0	0	0	1	1	1	0	1	0	1	1	0	0	0	0	0	1	1	1	1	1	0	0	1	1	1	1	0	1	0	1	0	1	0	1	1	1	0	0	1
116765	wPt-7108	7A|7B	74.3566	97.6923	98.925	0.243	0.141	0	0	0	1	0	0	1	0	-	0	0	0	1	0	0	0	0	0	0	0	0	0	0	0	0	0	0	0	1	0	1	0	0	0	0	0	0	1	0	0	0	0
343638	wPt-5641	7A|7B	79.4	100	94.624	0.312	0.807	1	1	1	1	1	-	0	0	1	1	1	1	1	-	1	1	1	0	0	1	1	1	0	1	1	1	1	0	1	-	1	1	1	1	1	1	1	1	1	1	1	0
373892	wPt-7076	7A|7D	81.9906	100	95.699	0.372	0.247	1	0	1	1	0	0	0	0	0	0	1	0	0	0	0	0	0	0	0	0	0	1	0	0	0	0	1	0	0	0	0	0	0	0	0	1	1	0	0	0	0	0
304600	wPt-1080	7A|7D	93.9442	100	96.774	0.38	0.256	1	0	1	1	0	0	0	0	0	0	1	0	0	0	0	0	0	0	0	0	0	1	0	0	0	0	1	0	0	0	0	0	0	0	0	1	1	0	0	0	0	0
115430	wPt-0827	7A|7D	72.7264	100	92.473	0.344	0.779	0	1	0	1	1	1	0	1	1	1	1	-	1	1	1	1	1	1	1	1	0	1	0	1	-	1	0	1	1	1	0	-	1	1	1	1	1	1	0	1	0	1
305982	wPt-4673	7B	61.3258	100	98.925	0.083	0.043	1	0	0	0	0	0	0	0	0	0	0	0	0	0	0	0	0	0	0	1	0	0	0	0	0	0	0	0	0	0	0	0	0	0	0	0	0	0	0	0	0	0
312978	wPt-5070	7B	66.578	100	98.925	0.083	0.043	0	0	0	0	0	0	0	-	0	0	0	0	0	0	0	0	0	1	0	0	0	0	0	0	0	0	0	0	0	1	0	0	0	0	0	0	0	0	0	0	0	0
116475	wPt-3833	7B	66.8551	100	97.849	0.084	0.044	0	0	0	0	0	0	0	0	0	0	0	0	0	0	0	0	0	1	0	0	0	0	0	-	0	0	0	0	0	0	0	0	0	0	0	0	0	0	0	0	0	0
743486	wPt-743486	7B	89.9619	100	98.925	0.103	0.054	0	0	0	0	0	0	0	0	0	0	0	0	0	0	0	0	0	1	0	0	0	0	0	0	0	0	0	0	0	0	0	0	0	0	0	0	0	0	0	0	0	0
115281	wPt-8283	7B	88.2542	100	98.925	0.103	0.054	0	0	0	0	0	0	0	0	0	0	0	0	0	0	0	0	0	1	0	0	0	0	0	0	0	0	0	0	0	0	0	0	0	0	0	0	0	0	0	0	0	0
345497	wPt-5462	7B	82.0266	100	98.925	0.159	0.087	0	0	0	0	0	0	1	0	0	0	0	0	1	0	0	0	0	0	0	0	0	0	0	0	0	0	0	0	0	0	1	0	0	0	0	0	0	1	0	0	0	0
116362	wPt-6463	7B	75.3517	100	96.774	0.162	0.089	0	0	0	0	0	0	-	0	1	0	0	0	0	0	0	0	0	1	0	0	0	0	0	0	-	0	0	0	0	-	0	0	0	0	0	0	0	0	0	0	0	0
373303	wPt-7080	7B	91.2592	100	100	0.192	0.108	0	0	0	0	0	0	0	0	0	0	0	1	0	1	0	0	0	1	0	1	0	0	0	0	0	0	0	0	0	0	0	1	0	0	0	0	0	0	0	1	0	0
372899	wPt-9987	7B	75.6278	97.6923	95.699	0.199	0.112	0	0	0	0	0	0	0	0	0	1	0	0	0	0	0	0	0	0	0	0	0	-	0	0	-	0	-	0	-	0	0	0	1	0	0	0	0	1	0	0	1	0
744187	wPt-744187	7B	87.7423	100	100	0.209	0.118	0	0	0	0	0	1	0	0	0	1	0	0	0	0	0	0	0	0	0	0	0	0	0	0	0	0	0	1	0	0	0	0	0	1	0	0	0	0	0	0	0	0
116539	wPt-6320	7B	90.0069	100	100	0.225	0.129	1	1	0	0	0	0	0	0	1	0	0	0	1	0	0	0	0	0	0	0	0	0	0	0	1	0	0	1	1	0	0	0	0	0	0	0	0	0	0	0	0	0
117080	wPt-1533	7B	81.207	100	98.925	0.227	0.13	1	1	0	0	0	0	0	-	1	0	0	0	1	0	0	0	0	0	0	0	0	0	0	0	1	0	0	1	1	0	0	0	0	0	0	0	0	0	0	0	0	0
116535	wPt-9904	7B	93.5511	100	98.925	0.227	0.13	0	0	0	0	0	0	0	0	0	0	0	1	0	1	0	0	0	1	0	1	0	0	0	0	0	0	0	0	0	0	0	1	0	0	0	0	0	0	0	1	0	0
345664	wPt-9013	7B	74.9126	100	95.699	0.233	0.135	1	1	0	0	0	0	0	0	1	0	0	0	0	0	0	0	0	0	1	0	1	0	0	0	0	0	0	1	1	0	0	0	0	0	0	0	0	0	0	0	0	0
116238	wPt-8938	7B	84.4085	98.4615	95.699	0.233	0.135	1	0	0	0	0	0	0	0	-	0	0	0	0	-	0	0	0	0	0	1	0	0	-	0	0	0	0	1	0	0	0	0	0	0	0	0	0	0	0	0	0	1
116262	wPt-6156	7B	83.3699	98.4615	94.624	0.236	0.136	1	0	0	0	0	0	0	0	-	0	0	0	0	-	0	0	0	0	0	1	0	0	-	0	0	0	0	1	0	0	0	0	0	0	0	0	0	0	0	0	0	1
380222	wPt-4644	7B	89.489	100	93.548	0.238	0.138	1	1	0	0	0	0	0	0	1	0	0	0	1	-	0	0	0	0	0	0	0	0	0	0	1	0	0	1	1	-	0	0	0	0	0	0	0	0	0	0	0	0
115863	wPt-2677	7B	87.8711	100	100	0.24	0.14	1	0	0	0	1	0	0	1	0	0	0	0	0	1	0	0	0	0	0	0	0	0	0	0	0	0	0	0	0	0	0	0	0	0	0	0	0	0	0	1	0	0
116930	wPt-5069	7B	80.4488	100	100	0.24	0.14	1	1	0	0	0	0	0	1	1	0	0	0	1	0	0	0	0	0	0	0	0	0	0	0	1	0	0	1	1	0	0	0	0	0	0	0	0	0	0	0	0	0
116538	wPt-7471	7B	93.942	100	100	0.24	0.14	0	0	0	0	0	0	0	0	0	0	0	1	0	1	0	0	0	1	0	1	0	0	0	0	0	0	0	0	0	0	0	1	0	0	0	0	0	0	0	1	0	0
379773	wPt-4309	7B	82.9488	100	96.774	0.263	0.156	1	0	0	0	1	0	-	0	0	0	0	0	1	-	0	0	0	1	0	0	0	1	0	1	0	0	0	1	0	1	0	0	0	0	1	0	0	0	0	0	0	0
372675	wPt-9515	7B	86.5469	100	100	0.285	0.172	1	1	0	0	0	0	0	0	1	0	0	0	1	0	0	0	0	0	0	0	0	0	0	0	1	0	0	1	1	0	0	1	0	0	0	0	0	0	0	0	0	0
348051	tPt-8504	7B	93.1592	100	100	0.285	0.172	1	1	0	0	0	0	0	0	1	0	0	0	1	0	0	0	0	0	0	0	0	0	0	0	1	0	0	1	1	0	0	1	0	0	0	0	0	0	0	0	0	0
408396	wPt-1957	7B	81.4435	99.1666	97.849	0.29	0.176	0	1	1	0	0	0	1	0	0	0	0	0	1	0	0	1	0	0	1	0	1	0	0	0	0	0	1	0	0	0	1	0	0	0	0	0	0	1	0	0	0	0
733669	wPt-733669	7B	84.263	100	100	0.299	0.183	0	0	0	1	0	0	1	0	1	0	0	0	1	0	0	0	0	0	0	0	0	0	0	0	1	0	0	1	1	0	1	0	0	0	0	0	0	1	0	0	0	0
304166	wPt-2878	7B	90.577	100	98.925	0.301	0.185	0	0	1	0	0	1	0	0	0	1	0	0	0	0	0	0	0	0	1	0	1	0	0	0	0	0	0	1	0	0	0	0	0	1	0	0	0	0	0	0	0	0
408422	wPt-9665	7B	84.8084	100	97.849	0.304	0.187	0	0	0	0	0	1	0	-	1	0	0	1	0	0	0	0	0	1	0	0	0	0	0	0	-	1	1	1	0	0	0	0	0	0	0	0	0	0	0	0	0	0
378650	wPt-8981	7B	92.2585	100	100	0.312	0.194	0	0	0	0	0	1	0	1	1	0	0	1	0	0	0	0	0	1	0	0	0	0	0	0	0	1	1	1	0	0	0	0	0	0	0	0	0	0	0	0	0	0
734169	wPt-734169	7B	78.3565	100	100	0.372	0.247	0	0	1	0	0	1	0	1	0	1	0	0	0	0	0	0	0	0	1	0	1	1	0	0	0	0	0	0	0	1	0	0	0	1	0	0	0	0	0	0	0	1
116512	wPt-7318	7B	87.1533	100	98.925	0.375	0.25	1	0	0	1	0	0	1	0	0	0	0	0	1	0	0	1	0	0	1	0	1	0	0	0	1	0	0	1	0	0	1	0	0	0	0	0	0	0	0	0	0	0
304391	wPt-8211	7B	92.3661	100	96.774	0.38	0.256	0	1	0	0	0	0	0	0	0	0	0	0	0	0	0	0	0	0	0	1	1	0	0	0	1	0	0	0	0	0	1	0	0	1	0	1	0	0	1	0	1	0
116979	wPt-3939	7B	81.4508	100	91.398	0.425	0.306	0	-	0	1	0	0	0	0	1	0	0	-	0	0	-	1	0	0	0	0	1	1	0	0	1	1	0	0	1	1	1	1	0	0	1	0	0	1	1	0	0	0
346298	wPt-7251	7B	79.8049	100	96.774	0.452	0.344	1	1	0	1	0	0	1	0	1	0	0	0	1	0	0	0	0	0	0	0	0	0	1	0	1	0	0	1	1	0	1	1	1	0	0	1	0	1	0	0	1	0
304782	wPt-3710	7B	83.0114	99.1666	94.624	0.479	0.398	1	0	0	0	1	0	0	0	0	0	0	1	0	1	1	1	1	1	0	1	0	0	0	-	0	0	1	0	0	0	0	0	0	0	1	0	1	0	1	1	1	0
381891	wPt-5677	7B	79.3599	99.2308	94.624	0.479	0.398	1	1	0	0	0	1	1	0	1	1	0	1	1	1	0	0	0	1	0	1	0	0	0	-	1	0	0	1	1	1	0	1	0	1	0	0	0	0	0	-	0	0
305344	wPt-8893	7B	77.2253	100	94.624	0.5	0.489	1	1	1	1	0	0	1	0	0	1	0	0	1	0	1	0	1	0	0	0	0	1	0	0	1	0	0	0	1	-	0	0	0	0	1	1	0	1	1	1	1	0
116813	wPt-4300	7B	86.9439	100	96.774	0.5	0.489	0	1	1	0	1	0	1	1	0	0	1	0	1	1	1	0	0	1	1	0	1	0	0	0	0	0	0	1	0	-	1	0	0	1	0	0	0	1	0	0	0	1
379242	wPt-5646	7B	79.8996	100	94.624	0.498	0.534	0	0	-	1	1	0	0	0	1	0	1	0	0	0	0	1	0	-	-	0	1	1	1	0	-	1	1	1	1	1	1	1	1	0	1	1	0	0	1	0	1	1
346285	wPt-9877	7B	87.8203	100	95.699	0.495	0.551	0	0	0	1	1	0	1	1	0	0	1	0	0	0	1	1	1	0	0	0	0	1	1	1	0	1	1	0	0	-	0	0	1	0	1	1	1	1	1	0	1	1
63655	wPt-4600	7B	73.9827	100	91.398	0.494	0.553	1	1	1	1	0	0	1	0	1	0	1	1	1	1	1	0	1	0	1	0	0	0	1	0	1	1	0	0	1	1	0	1	0	1	0	1	1	0	-	0	-	0
379852	wPt-4120	7B	95.67	100	97.849	0.49	0.571	0	0	0	1	1	0	1	1	0	0	1	0	0	0	1	1	1	0	0	0	0	1	1	1	0	1	1	0	0	1	1	0	1	0	1	1	1	1	1	0	-	1
304264	wPt-0547	7B	87.5052	100	96.774	0.488	0.578	0	0	0	1	1	0	1	-	0	0	1	0	0	0	1	1	1	0	0	0	0	1	1	1	0	1	1	0	0	1	1	0	-	0	1	1	1	1	1	0	1	1
116657	wPt-3723	7B	81.4875	98.4615	95.699	0.477	0.607	0	1	0	0	1	0	0	0	0	0	1	1	1	0	1	1	1	1	-	1	1	0	0	1	1	1	1	1	1	1	0	0	0	1	0	1	1	0	0	0	1	1
744769	wPt-744769	7B	89.0316	100	97.849	0.473	0.615	1	1	1	1	0	1	0	1	1	0	1	1	0	-	1	-	0	1	1	1	1	0	0	0	1	1	1	1	1	0	0	1	0	0	1	0	1	0	0	0	0	1
116661	wPt-7046	7B	83.5494	98.4615	93.548	0.471	0.621	1	1	1	1	0	1	0	1	-	0	1	1	0	-	1	-	0	1	1	1	1	0	0	0	-	1	1	1	1	0	0	1	0	0	1	0	1	0	0	0	0	1
669693	wPt-669693	7B	88.9988	100	95.699	0.467	0.629	1	1	0	0	1	0	0	0	1	1	0	1	1	-	1	1	1	1	0	1	0	1	0	1	1	0	1	1	1	1	0	0	0	1	1	0	1	0	1	1	1	0
116094	wPt-1066	7B	79.7162	100	97.849	0.442	0.67	1	1	0	0	1	0	1	1	0	1	1	-	0	1	1	1	1	1	0	1	0	1	1	0	0	1	1	0	0	1	0	1	1	1	1	1	1	0	1	1	1	0
375919	wPt-3004	7B	78.1147	100	92.473	0.392	0.733	1	-	1	-	-	1	0	1	1	0	1	1	0	1	0	1	1	1	1	1	1	0	1	0	1	1	1	1	1	1	0	1	1	0	1	1	1	0	0	1	0	1
378781	wPt-5283	7B	89.9149	100	96.774	0.38	0.744	1	1	1	1	1	1	1	0	0	1	0	1	1	-	1	1	0	0	0	0	1	1	1	0	1	1	1	0	1	0	1	0	1	1	1	1	0	1	1	0	0	0
800258	wPt-800258	7B	85.1856	100	98.925	0.364	0.761	0	1	1	1	1	1	1	0	1	1	1	0	1	0	0	0	1	1	1	0	1	1	0	1	1	1	0	1	1	1	1	1	0	1	1	0	1	1	1	0	1	1
744987	wPt-744987	7B	93.7577	100	94.624	0.363	0.761	1	1	1	1	1	1	0	1	1	0	1	1	0	1	-	1	1	1	1	1	1	0	1	0	1	1	1	1	1	1	0	1	1	0	1	1	1	0	0	1	0	1
119506	wPt-4038	7B	89.9497	100	100	0.361	0.763	0	1	1	1	1	1	1	0	1	1	1	0	1	0	0	0	1	1	1	0	1	1	0	1	1	1	0	1	1	1	1	1	0	1	1	0	1	1	1	0	1	1
120535	wPt-0194	7B	77.4398	100	96.774	0.358	0.767	1	1	1	1	1	1	1	1	1	0	1	1	1	0	1	-	1	1	1	1	0	1	1	-	1	1	0	0	1	-	0	1	0	1	1	1	1	1	1	1	0	1
741191	wPt-741191	7B	72.8499	98.4615	92.473	0.357	0.767	1	1	-	1	1	1	1	1	1	1	1	1	1	1	1	1	1	1	1	1	0	1	0	1	0	1	-	1	-	-	0	0	0	1	1	1	1	1	1	0	1	0
373935	wPt-4743	7B	88.6487	100	97.849	0.355	0.769	0	1	1	1	1	1	1	0	1	1	1	0	1	-	0	0	1	1	1	0	1	1	0	1	1	1	0	1	1	1	1	1	0	1	1	0	1	1	1	0	1	1
116392	wPt-2273	7B	79.2181	100	93.548	0.341	0.782	0	1	1	1	0	1	-	0	0	1	1	0	-	-	-	1	1	0	1	1	1	1	1	1	1	1	1	0	1	1	1	1	1	1	1	1	1	1	1	1	1	1
115827	wPt-9925	7B	82.826	100	93.548	0.341	0.782	1	1	0	0	1	-	1	1	0	1	1	1	1	1	1	1	1	0	1	0	1	0	1	0	1	1	1	0	1	1	1	1	1	1	1	1	-	1	0	1	1	0
344318	wPt-0752	7B	74.9031	100	97.849	0.33	0.791	1	1	1	1	0	1	0	1	1	1	1	1	0	1	1	1	0	1	1	1	1	1	1	0	1	1	1	1	1	0	1	1	1	0	1	1	0	1	1	1	1	1
121342	wPt-2994	7B	71.5558	99.2308	94.624	0.312	0.807	0	1	1	1	0	1	1	0	0	1	1	0	0	1	1	1	1	0	1	1	1	1	1	1	1	-	1	0	1	1	1	1	1	1	1	1	1	1	1	1	1	1
378303	wPt-8615	7B	76.8025	98.4615	97.849	0.29	0.824	1	0	1	1	1	1	1	1	-	1	1	1	1	1	0	1	1	1	1	1	0	-	0	1	1	1	1	1	1	1	0	1	1	1	1	1	1	1	1	1	1	1
116502	wPt-7887	7B	87.6635	100	98.925	0.287	0.826	1	1	1	1	1	1	1	1	1	1	1	1	1	1	1	1	1	1	1	1	0	1	0	1	1	1	1	1	1	0	0	1	0	1	1	1	1	1	1	0	1	0
348929	tPt-8569	7B	88.7193	100	100	0.285	0.828	1	1	0	1	1	0	1	1	1	1	1	1	1	1	1	1	1	1	0	1	0	1	1	0	1	1	1	1	1	1	1	1	1	1	1	1	1	1	1	1	1	0
116326	wPt-9299	7B	84.0436	100	94.624	0.283	0.83	1	-	1	1	1	1	-	1	1	1	1	1	1	1	1	1	1	1	1	1	0	1	0	1	1	1	1	1	1	0	0	1	0	1	1	1	1	1	1	0	1	0
343366	wPt-8246	7B	92.1145	100	97.849	0.275	0.835	1	1	0	1	1	0	1	1	1	1	1	1	1	-	1	1	1	1	0	1	0	1	1	0	1	1	1	1	1	1	1	1	1	1	1	1	1	1	1	1	1	0
115583	wPt-4140	7B	85.101	100	98.925	0.273	0.837	1	1	0	1	1	0	1	1	1	1	1	1	1	1	1	1	1	1	0	1	0	1	1	0	1	1	1	1	1	1	1	1	1	1	1	1	1	1	1	1	1	0
119542	wPt-2883	7B	72.3343	100	98.925	0.273	0.837	1	1	0	1	0	1	1	0	0	0	1	0	1	1	1	1	1	1	1	1	1	0	1	0	1	1	1	-	1	1	1	1	1	1	1	0	1	1	0	1	1	1
343478	wPt-3445	7B	70.5242	100	94.624	0.268	0.841	1	1	0	1	1	0	1	1	1	1	1	1	1	1	1	1	1	1	0	1	0	1	1	-	1	1	1	1	1	1	1	1	-	1	1	1	1	1	1	1	1	0
116350	wPt-5892	7B	87.3449	100	90.323	0.262	0.845	1	1	1	1	1	1	-	1	1	1	1	1	1	1	1	1	1	1	1	1	0	1	0	-	-	1	1	1	1	-	0	1	0	1	1	1	1	1	1	0	1	0
121538	wPt-0866	7B	75.9994	100	98.925	0.258	0.848	1	1	0	1	1	0	1	1	1	1	1	1	1	1	1	1	1	1	0	1	0	1	1	0	1	1	1	1	1	1	1	1	1	1	1	1	1	1	1	1	1	0
121513	wPt-2933	7B	78.3538	100	97.849	0.245	0.857	1	1	0	1	1	0	1	1	1	1	1	1	1	1	1	1	1	1	0	1	0	1	1	0	1	1	1	1	1	1	1	1	1	1	1	1	1	1	1	1	1	0
379105	wPt-4045	7B	65.5851	100	95.699	0.233	0.865	1	1	1	1	1	1	1	1	1	1	1	1	1	0	1	0	1	1	1	1	0	1	1	1	1	1	1	1	1	1	0	1	1	1	1	1	1	1	-	1	1	1
304072	wPt-8233	7B	60.9643	100	94.624	0.201	0.886	-	1	1	1	1	1	1	1	1	1	1	1	1	0	1	1	1	1	1	1	0	1	1	1	1	1	1	-	1	1	0	1	1	1	1	1	1	1	1	1	1	1
119994	wPt-5280	7B	65.9547	100	96.774	0.18	0.9	1	1	1	1	1	1	1	1	1	1	1	1	1	1	1	1	1	1	1	1	0	1	1	1	1	1	-	1	1	0	0	1	1	1	1	1	1	1	1	0	1	1
378579	wPt-9072	7B	65.1463	100	94.624	0.107	0.943	1	1	1	1	-	1	0	1	1	1	1	1	1	1	1	1	1	1	1	1	1	1	1	1	1	1	1	1	1	-	1	1	1	1	1	1	1	0	1	1	1	1
346145	wPt-4298	7B	73.296	100	100	0.102	0.946	1	0	1	1	1	1	1	1	1	1	1	1	1	1	0	1	1	1	1	1	1	1	1	0	1	1	1	1	1	1	1	1	1	1	1	1	1	1	1	1	1	1
116644	wPt-2305	7B	76.7138	100	100	0.102	0.946	1	1	1	1	1	1	1	1	1	1	1	1	1	1	1	1	1	0	1	1	1	1	1	1	1	1	1	1	1	0	1	1	1	1	1	1	1	1	1	1	1	1
408302	wPt-1715	7B	69.183	100	100	0.102	0.946	1	0	1	1	1	1	1	1	1	1	1	1	1	1	0	1	1	1	1	1	1	1	1	0	1	1	1	1	1	1	1	1	1	1	1	1	1	1	1	1	1	1
348174	tPt-7362	7B	63.8042	100	100	0.102	0.946	1	0	1	1	1	1	1	1	1	1	1	1	1	1	0	1	1	1	1	1	1	1	1	0	1	1	1	1	1	1	1	1	1	1	1	1	1	1	1	1	1	1
378041	wPt-7295	7B	79.9355	100	97.849	0.084	0.956	0	1	1	1	1	1	1	1	1	1	1	1	1	1	1	-	1	1	1	0	1	1	1	1	1	1	1	1	1	-	1	1	1	1	1	1	1	1	1	1	1	1
377494	wPt-4010	7B	68.3801	100	98.925	0.083	0.957	1	0	1	1	1	1	1	1	1	1	1	1	1	1	0	1	1	1	1	1	1	1	1	0	1	1	1	1	1	1	1	1	1	1	1	1	1	1	1	1	1	1
120576	wPt-0217	7B	70.8923	100	100	0.082	0.957	0	1	1	1	1	1	1	1	1	1	1	1	1	1	1	1	1	1	1	0	1	1	1	1	1	1	1	1	1	1	1	1	1	1	1	1	1	1	1	1	1	1
121602	wPt-6104	7B	61.6817	100	96.774	0.064	0.967	0	1	1	1	1	1	1	1	1	1	1	1	1	1	1	-	1	1	1	0	1	1	1	1	1	1	1	1	1	-	1	1	1	1	1	1	1	1	1	1	1	1
116489	wPt-8598	7B|6R	95.2619	100	98.925	0.227	0.13	0	0	0	0	0	0	0	0	0	0	0	1	0	1	0	0	0	1	0	1	0	0	0	0	0	0	0	0	0	0	0	1	0	0	0	0	0	0	0	1	0	0
116734	wPt-2592	7B|7D	68.7384	100	97.849	0.16	0.088	0	0	1	0	0	1	0	0	0	0	0	0	1	0	0	0	0	0	1	0	1	0	0	0	0	0	0	0	0	0	0	0	0	-	0	0	0	0	0	0	0	0
63508	wPt-1100	7B|7D	86.2032	100	98.925	0.328	0.793	0	1	1	1	1	1	0	1	1	1	1	1	0	0	1	1	1	1	1	1	0	0	1	1	1	1	1	1	0	1	0	1	1	1	1	0	1	1	0	0	1	1
730876	wPt-730876	7D	77.2021	100	98.925	0.043	0.022	0	0	0	0	0	1	0	0	0	0	0	0	1	0	0	0	0	0	0	0	0	0	0	0	0	0	0	0	0	0	0	0	0	0	0	0	0	0	0	0	0	0
731386	wPt-731386	7D	56.135	100	100	0.042	0.022	0	0	0	0	0	1	0	0	0	0	0	0	1	0	0	0	0	0	0	0	0	0	0	0	0	0	0	0	0	0	0	0	0	0	0	0	0	0	0	0	0	0
115553	wPt-8422	7D	64.314	100	97.849	0.043	0.022	0	0	0	0	0	1	0	0	0	0	0	0	1	0	0	0	0	0	0	0	0	0	0	0	0	0	0	0	0	0	0	0	0	0	0	0	0	0	0	0	0	0
665461	wPt-665461	7D	81.3176	100	100	0.042	0.022	0	0	0	0	0	1	0	0	0	0	0	0	1	0	0	0	0	0	0	0	0	0	0	0	0	0	0	0	0	0	0	0	0	0	0	0	0	0	0	0	0	0
374466	wPt-0493	7D	82.0869	100	96.774	0.064	0.033	0	0	0	0	0	0	1	0	0	0	0	0	0	-	0	0	0	0	0	0	0	0	0	0	0	0	0	0	0	0	0	0	0	0	0	0	0	0	0	0	-	0
731125	wPt-731125	7D	88.7867	100	97.849	0.084	0.044	0	0	0	0	0	0	1	0	0	0	0	0	0	-	0	0	0	0	0	0	0	0	0	0	0	0	0	0	0	0	0	0	0	0	0	0	0	0	0	0	1	0
664971	wPt-664971	7D	78.7047	100	98.925	0.122	0.065	0	0	0	0	0	0	0	0	0	0	0	1	0	0	0	0	0	1	0	1	0	0	0	0	0	0	0	1	0	0	0	0	0	0	0	0	0	0	0	0	0	0
743651	wPt-743651	7D	71.2926	100	97.849	0.123	0.066	0	0	0	0	0	0	0	0	0	0	0	1	0	0	0	0	0	1	0	1	0	0	0	0	0	0	0	1	0	-	0	0	0	0	0	0	0	0	0	0	0	0
115504	wPt-0366	7D	83.3233	100	95.699	0.126	0.067	0	0	0	0	0	0	0	0	0	0	0	1	0	-	0	0	0	1	0	1	0	0	0	0	0	0	0	1	0	0	0	0	0	0	0	0	0	0	0	0	0	0
663792	wPt-663792	7D	82.484	100	96.774	0.124	0.067	0	0	0	0	0	0	-	0	0	0	0	1	0	0	0	0	0	1	0	1	0	0	0	0	0	0	0	-	0	0	0	0	0	0	0	0	0	0	0	0	0	0
374505	wPt-1866	7D	59.8245	98.0769	93.548	0.128	0.069	0	0	0	0	1	0	0	0	0	0	0	1	0	0	0	0	0	0	0	0	0	0	0	0	0	0	0	1	0	-	0	1	0	0	0	-	0	0	0	0	0	0
743666	wPt-743666	7D	91.4517	100	100	0.139	0.075	0	0	0	0	0	0	0	0	0	0	0	1	0	0	0	0	0	1	0	1	0	0	0	0	0	0	0	1	0	0	0	0	0	0	0	0	0	0	0	0	0	0
745121	wPt-745121	7D	88.3799	100	100	0.139	0.075	0	0	0	0	0	0	0	0	0	0	0	1	0	0	0	0	0	1	0	1	0	0	0	0	0	0	0	1	0	0	0	0	0	0	0	0	0	0	0	0	0	0
743671	wPt-743671	7D	84.3409	100	100	0.139	0.075	0	0	0	0	0	0	0	0	0	0	0	1	0	0	0	0	0	1	0	1	0	0	0	0	0	0	0	1	0	0	0	0	0	0	0	0	0	0	0	0	0	0
744265	wPt-744265	7D	84.8451	100	100	0.139	0.075	0	0	0	0	0	0	0	0	0	0	0	1	0	0	0	0	0	1	0	1	0	0	0	0	0	0	0	1	0	0	0	0	0	0	0	0	0	0	0	0	0	0
743140	wPt-743140	7D	78.9482	100	100	0.139	0.075	0	0	0	0	0	0	0	0	0	0	0	1	0	0	0	0	0	1	0	1	0	0	0	0	0	0	0	1	0	0	0	0	0	0	0	0	0	0	0	0	0	0
744124	wPt-744124	7D	86.9324	100	100	0.139	0.075	0	0	0	0	0	0	0	0	0	0	0	1	0	0	0	0	0	1	0	1	0	0	0	0	0	0	0	1	0	0	0	0	0	0	0	0	0	0	0	0	0	0
744512	wPt-744512	7D	82.4392	100	100	0.139	0.075	0	0	0	0	0	0	0	0	0	0	0	1	0	0	0	0	0	1	0	1	0	0	0	0	0	0	0	1	0	0	0	0	0	0	0	0	0	0	0	0	0	0
744866	wPt-744866	7D	80.5498	100	100	0.139	0.075	0	0	0	0	0	0	0	0	0	0	0	1	0	0	0	0	0	1	0	1	0	0	0	0	0	0	0	1	0	0	0	0	0	0	0	0	0	0	0	0	0	0
664412	wPt-664412	7D	80.8999	100	100	0.139	0.075	0	0	0	0	0	0	0	0	0	0	0	1	0	0	0	0	0	1	0	1	0	0	0	0	0	0	0	1	0	0	0	0	0	0	0	0	0	0	0	0	0	0
664317	wPt-664317	7D	78.622	100	100	0.139	0.075	0	0	0	0	0	0	0	0	0	0	0	1	0	0	0	0	0	1	0	1	0	0	0	0	0	0	0	1	0	0	0	0	0	0	0	0	0	0	0	0	0	0
742840	wPt-742840	7D	74.5412	100	100	0.139	0.075	0	0	0	0	0	0	0	0	0	0	0	1	0	0	0	0	0	1	0	1	0	0	0	0	0	0	0	1	0	0	0	0	0	0	0	0	0	0	0	0	0	0
664309	wPt-664309	7D	79.968	100	98.925	0.141	0.076	0	0	0	0	0	0	0	0	0	0	0	1	0	0	0	0	0	1	0	1	0	0	0	0	0	0	0	1	0	-	0	0	0	0	0	0	0	0	0	0	0	0
744271	wPt-744271	7D	86.601	100	98.925	0.141	0.076	0	0	0	0	0	0	0	0	0	0	0	1	0	0	0	0	0	1	0	1	0	0	0	0	0	0	0	1	0	0	0	0	0	0	0	0	0	0	0	0	0	0
743306	wPt-743306	7D	85.8105	100	98.925	0.141	0.076	0	0	0	0	0	0	0	0	0	0	-	1	0	0	0	0	0	1	0	1	0	0	0	0	0	0	0	1	0	0	0	0	0	0	0	0	0	0	0	0	0	0
663989	wPt-663989	7D	72.8036	100	98.925	0.141	0.076	0	0	0	0	0	0	0	-	0	0	0	1	0	0	0	0	0	1	0	1	0	0	0	0	0	0	0	1	0	0	0	0	0	0	0	0	0	0	0	0	0	0
119711	wPt-5049	7D	78.2584	100	97.849	0.142	0.077	0	0	0	0	0	0	-	0	0	0	0	1	0	0	0	0	0	1	0	1	0	0	0	0	0	0	0	1	0	0	0	0	0	0	0	0	0	0	0	0	0	0
745062	wPt-745062	7D	81.1177	100	97.849	0.142	0.077	0	0	0	0	0	0	0	0	0	0	-	1	0	0	0	0	0	1	0	1	0	0	0	0	0	0	0	1	0	0	0	0	0	0	0	0	0	0	0	0	0	0
742911	wPt-742911	7D	85.7334	100	97.849	0.142	0.077	0	0	0	0	0	0	0	0	0	0	0	1	0	-	0	0	0	1	0	1	0	0	0	0	0	0	0	1	0	0	0	0	0	0	0	0	0	0	0	0	0	0
669154	wPt-669154	7D	73.0534	100	97.849	0.142	0.077	0	0	0	0	0	0	0	0	0	0	0	1	0	0	0	0	0	1	0	1	0	0	0	-	0	0	0	1	0	0	0	0	0	0	0	0	0	0	0	0	0	0
742858	wPt-742858	7D	83.1221	100	97.849	0.142	0.077	0	0	0	0	0	0	0	0	0	0	-	1	0	-	0	0	0	1	0	1	0	0	0	0	0	0	0	1	0	0	0	0	0	0	0	0	0	0	0	0	0	0
744736	wPt-744736	7D	83.0177	100	96.774	0.143	0.078	0	0	0	0	0	0	0	0	0	0	0	1	0	0	0	0	0	1	0	1	0	0	0	0	0	0	0	1	0	0	0	0	0	0	0	0	0	0	0	0	0	0
743384	wPt-743384	7D	87.5356	100	95.699	0.145	0.079	0	0	0	0	0	0	0	0	0	0	0	1	0	0	0	0	0	1	0	1	0	0	0	0	0	0	0	1	0	-	0	0	0	0	0	0	0	0	0	0	0	0
743860	wPt-743860	7D	81.9958	100	95.699	0.145	0.079	0	0	0	0	0	0	0	0	0	0	0	1	0	-	0	0	0	1	0	1	0	0	0	0	0	0	0	1	0	0	0	0	-	0	0	0	0	0	0	0	0	0
745068	wPt-745068	7D	71.0571	100	94.624	0.146	0.08	0	0	0	0	0	0	0	0	0	0	0	1	0	0	-	0	0	1	0	1	0	0	0	0	0	0	0	1	0	0	0	0	0	0	0	0	0	0	0	0	0	0
743380	wPt-743380	7D	81.6257	100	91.398	0.151	0.082	0	0	0	0	0	0	0	0	0	0	0	1	0	0	0	0	0	1	0	1	0	0	0	-	-	0	0	1	0	0	0	0	-	0	0	0	0	0	0	0	-	0
663992	wPt-663992	7D	93.5034	100	100	0.175	0.097	0	0	0	0	0	0	0	0	0	0	0	1	0	0	0	0	0	1	0	1	0	0	0	0	1	0	0	1	0	0	0	0	0	0	0	0	0	0	0	0	0	0
664286	wPt-664286	7D	94.5475	100	100	0.175	0.097	0	0	0	0	0	0	0	0	0	0	0	1	0	0	0	0	0	1	0	1	0	0	0	0	1	0	0	1	0	0	0	0	0	0	0	0	0	0	0	0	0	0
743269	wPt-743269	7D	94.8797	100	100	0.175	0.097	0	0	0	0	0	0	0	0	0	0	0	1	0	0	0	0	0	1	0	1	0	0	0	0	1	0	0	1	0	0	0	0	0	0	0	0	0	0	0	0	0	0
744656	wPt-744656	7D	93.1107	100	100	0.175	0.097	0	0	0	0	0	0	0	0	0	0	0	1	0	0	0	0	0	1	0	1	0	0	0	0	1	0	0	1	0	0	0	0	0	0	0	0	0	0	0	0	0	0
664020	wPt-664020	7D	92.482	100	100	0.175	0.097	0	0	0	0	0	0	0	0	0	0	0	1	0	0	0	0	0	1	0	1	0	0	0	0	1	0	0	1	0	0	0	0	0	0	0	0	0	0	0	0	0	0
744388	wPt-744388	7D	88.5003	100	97.849	0.178	0.099	0	0	0	0	0	0	0	0	0	0	0	1	0	-	0	0	0	1	0	1	0	0	0	0	1	0	0	1	0	0	0	0	0	0	0	0	0	0	0	0	0	0
744300	wPt-744300	7D	74.8824	100	96.774	0.215	0.122	0	0	0	0	0	1	0	-	0	0	0	0	1	0	0	0	0	1	0	0	0	0	0	0	0	0	0	0	0	1	0	1	0	0	0	0	0	0	0	0	0	1
743589	wPt-743589	7D	90.402	100	100	0.225	0.129	0	0	0	0	0	0	0	0	0	0	0	1	0	1	0	0	0	1	0	1	0	0	0	1	0	0	0	1	0	0	0	0	0	0	0	0	0	0	0	1	0	0
666850	wPt-666850	7D	92.2604	100	100	0.225	0.129	0	0	0	0	0	0	0	0	0	0	0	1	0	1	0	0	0	1	0	1	0	0	0	1	0	0	0	1	0	0	0	0	0	0	0	0	0	0	0	1	0	0
743501	wPt-743501	7D	85.2645	96.8589	97.849	0.229	0.132	0	0	0	0	0	1	0	1	0	0	0	0	1	0	0	0	0	1	0	0	0	0	0	0	0	0	0	0	0	0	0	1	0	0	0	0	0	0	0	0	0	1
346402	wPt-0992	7D	76.8802	100	92.473	0.381	0.256	0	0	0	0	0	-	0	1	1	0	0	1	0	1	0	0	0	1	0	1	0	0	0	1	0	1	0	1	1	-	0	0	0	0	0	0	0	0	1	-	0	1
671748	wPt-671748	7D	78.4379	100	93.548	0.444	0.333	0	0	0	0	1	1	0	0	-	1	0	1	1	0	1	-	0	1	0	1	0	0	0	0	1	0	0	1	0	0	0	1	0	0	1	0	0	1	0	0	0	1
744347	wPt-744347	7D	92.1074	97.6923	96.774	0.494	0.444	0	0	0	1	1	0	1	1	0	0	0	1	1	0	0	0	0	1	0	1	1	0	1	0	1	1	1	1	0	-	1	0	1	0	0	1	0	0	1	0	0	0
664368	wPt-664368	7D	90.4565	100	100	0.495	0.452	0	0	0	1	1	0	1	1	0	0	0	1	1	0	0	0	0	1	0	1	1	0	1	0	1	1	1	1	0	0	1	0	1	0	0	1	0	0	1	0	0	0
743601	wPt-743601	7D	90.3302	100	96.774	0.499	0.478	0	0	0	-	1	0	-	1	0	0	0	1	1	-	0	0	0	1	0	1	1	0	1	1	1	1	1	1	0	0	1	0	1	0	0	1	0	0	1	1	0	0
743102	wPt-743102	7D	91.9998	100	97.849	0.499	0.484	0	0	0	1	1	0	-	1	0	0	0	1	1	1	0	0	0	1	0	1	1	0	1	1	1	1	1	1	0	0	1	0	1	0	0	1	0	0	1	1	0	0
664320	wPt-664320	7D	93.6063	100	100	0.5	0.495	0	0	0	1	1	0	1	1	0	0	0	1	1	1	0	0	0	1	0	1	1	0	1	1	1	1	1	1	0	0	1	0	1	0	0	1	0	0	1	1	0	0
743491	wPt-743491	7D	82.122	100	94.624	0.5	0.5	0	0	0	1	1	0	1	1	0	0	0	1	1	1	0	0	0	1	0	1	1	0	1	1	1	1	1	1	0	1	1	0	1	0	0	1	0	0	1	1	0	0
744346	wPt-744346	7D	83.5746	97.1154	89.247	0.5	0.506	0	1	1	-	0	0	-	0	1	1	1	1	0	-	1	1	1	1	-	1	0	0	0	1	0	0	0	-	1	0	0	0	0	1	1	0	1	1	0	1	1	1
663918	wPt-663918	7D	81.6809	100	98.925	0.5	0.511	0	1	1	0	0	1	0	0	1	1	1	1	0	-	1	0	1	1	1	1	0	0	0	1	0	0	0	1	1	0	0	0	0	1	1	0	1	1	0	1	1	1
744889	wPt-744889	7D	91.3363	100	98.925	0.498	0.533	0	1	1	0	0	1	0	0	1	1	1	1	0	1	1	-	1	1	1	1	0	0	0	1	0	0	0	1	1	0	0	0	0	1	1	0	1	1	0	1	1	1
744784	wPt-744784	7D	91.8646	100	98.925	0.498	0.533	0	1	1	0	0	1	0	0	1	1	1	1	0	1	1	-	1	1	1	1	0	0	0	1	0	0	0	1	1	0	0	0	0	1	1	0	1	1	0	1	1	1
744444	wPt-744444	7D	91.1933	100	96.774	0.498	0.533	0	1	1	0	0	1	0	0	1	1	1	1	0	1	1	-	1	1	1	1	0	0	0	1	0	0	0	1	1	0	0	0	0	1	1	0	1	1	0	1	1	1
663820	wPt-663820	7D	85.5318	100	94.624	0.498	0.534	0	1	1	-	0	1	0	0	1	1	1	1	0	-	1	-	1	1	1	1	0	0	0	1	0	0	0	1	1	-	0	0	0	1	1	0	1	1	0	1	1	1
743698	wPt-743698	7D	89.4635	100	100	0.497	0.538	0	1	1	0	0	1	0	0	1	1	1	1	0	1	1	1	1	1	1	1	0	0	0	1	0	0	0	1	1	0	0	0	0	1	1	0	1	1	0	1	1	1
744148	wPt-744148	7D	87.7656	100	97.849	0.497	0.538	0	1	1	-	0	1	0	0	1	1	-	1	0	1	1	1	1	1	1	1	0	0	0	1	0	0	0	1	1	0	0	0	0	1	1	0	1	1	0	1	1	1
743999	wPt-743999	7D	90.7659	100	96.774	0.496	0.544	0	1	1	0	0	1	0	0	1	1	1	1	0	1	1	-	1	1	1	1	0	0	0	1	0	0	0	1	1	0	0	-	0	1	1	0	1	1	0	1	1	1
745067	wPt-745067	7D	89.2297	100	96.774	0.496	0.544	0	1	1	0	0	1	0	0	1	1	1	1	0	1	-	1	1	1	1	1	0	0	0	1	0	0	0	1	1	0	0	0	0	1	1	0	1	1	0	1	1	1
733104	wPt-733104	7D	91.8378	100	97.849	0.495	0.549	0	1	1	0	0	1	0	0	1	1	1	1	0	1	1	1	1	1	1	1	0	0	0	1	0	0	0	1	1	0	-	0	0	1	1	0	1	1	0	1	1	1
743749	wPt-743749	7D	85.374	100	93.548	0.495	0.552	0	1	1	0	0	1	0	-	1	1	1	1	0	1	1	-	1	1	1	1	0	0	0	1	0	0	0	1	1	-	0	0	0	1	1	0	1	1	0	1	1	1
116197	wPt-2565	7D	87.2742	100	96.774	0.494	0.556	0	1	1	0	0	1	0	0	1	1	1	1	0	1	1	1	1	1	1	1	0	0	0	1	0	0	0	1	1	-	0	0	0	1	1	0	1	1	0	1	1	1
743632	wPt-743632	7D	85.1344	100	95.699	0.492	0.562	1	0	0	-	1	0	0	1	0	0	0	1	1	1	0	0	0	1	0	1	1	1	1	-	-	1	1	1	0	0	-	0	1	0	0	1	0	0	1	1	0	0
668026	wPt-668026	7D	79.4368	100	94.624	0.487	0.58	1	0	0	1	-	0	-	0	0	0	0	1	1	1	0	0	0	1	0	1	1	1	1	-	1	1	1	1	0	-	1	0	1	0	0	1	0	0	1	1	0	0
731831	wPt-731831	7D	82.1493	100	94.624	0.483	0.591	1	0	0	1	1	0	1	1	0	0	0	1	1	1	0	0	0	1	0	1	1	1	1	-	-	1	1	1	0	-	-	0	1	0	0	1	0	0	1	1	0	0
664400	wPt-664400	7D	90.9071	100	97.849	0.462	0.637	0	1	0	0	0	1	1	1	1	1	1	1	0	0	1	1	1	1	1	1	1	0	0	0	0	1	0	1	1	1	0	1	0	1	1	0	1	0	1	0	1	1
665687	wPt-665687	7D	90.3504	100	97.849	0.462	0.637	0	1	0	0	0	1	1	1	1	1	1	1	0	0	1	1	1	1	1	1	1	0	0	0	0	1	0	1	1	1	0	1	0	1	1	0	1	0	1	0	1	1
730006	wPt-730006	7D	76.026	100	96.774	0.452	0.656	1	1	1	1	0	-	0	0	1	1	1	0	1	1	0	1	0	1	0	1	0	0	0	1	0	-	1	1	0	1	0	0	0	1	1	1	0	0	1	0	1	1
743551	wPt-743551	7D	76.4784	100	94.624	0.442	0.67	1	1	1	1	1	1	0	0	1	1	1	1	1	0	1	1	1	1	1	1	0	0	0	0	-	0	0	1	1	0	0	1	1	1	1	1	1	1	0	0	0	1
743549	wPt-743549	7D	84.961	100	95.699	0.423	0.697	1	1	1	1	1	1	-	0	1	1	1	1	1	0	1	1	1	1	1	1	0	0	0	0	0	0	0	1	1	0	0	-	1	1	1	1	1	1	1	0	0	1
743096	wPt-743096	7D	81.1341	100	92.473	0.422	0.698	1	1	1	-	1	1	1	0	1	1	-	1	1	0	1	1	1	1	1	1	0	0	0	0	-	0	0	1	1	0	0	1	1	1	1	1	1	1	-	0	0	1
665260	wPt-665260	7D	83.5227	100	95.699	0.404	0.719	1	1	1	1	1	1	1	0	1	1	1	1	1	0	1	1	1	1	1	1	0	0	0	0	-	0	0	1	1	0	0	1	1	1	1	1	1	1	1	0	0	1
664022	wPt-664022	7D	73.1556	97.1154	92.473	0.402	0.721	0	1	0	-	1	1	0	1	1	1	0	0	-	-	1	1	1	1	1	1	0	0	0	1	0	1	0	1	1	1	0	1	1	1	1	1	1	1	0	1	0	1
116934	wPt-0934	7D	88.3002	100	100	0.393	0.731	1	1	1	1	1	1	1	1	1	1	1	0	1	0	1	1	1	0	1	0	1	0	1	0	0	1	0	1	1	0	1	1	1	1	1	1	1	1	1	0	0	1
672113	wPt-672113	7D	80.1363	100	93.548	0.366	0.759	0	1	0	1	1	1	0	1	1	1	1	-	1	-	1	1	1	1	1	1	0	0	0	1	0	1	0	1	1	1	0	-	1	1	1	1	1	1	0	1	0	1
743602	wPt-743602	7D	80.2094	99.2308	94.624	0.363	0.761	0	1	0	-	1	1	0	1	1	1	-	1	1	0	1	1	1	1	1	1	0	0	0	1	-	1	0	1	1	1	0	1	1	1	1	1	1	1	0	1	0	1
381747	wPt-2339	7D	80.5249	100	96.774	0.358	0.767	0	1	0	1	1	1	0	1	1	1	1	1	1	1	1	1	1	1	1	1	0	0	0	1	0	1	0	1	1	1	0	-	1	1	1	1	1	1	0	1	0	1
663848	wPt-663848	7D	78.6567	100	95.699	0.348	0.775	0	1	0	1	1	1	0	1	1	1	1	-	1	-	1	1	1	1	1	1	0	0	0	1	-	1	0	1	1	1	0	1	1	1	1	1	1	1	0	1	0	1
671530	wPt-671530	7D	73.3294	100	97.849	0.343	0.78	1	0	1	1	1	1	-	0	1	1	0	0	1	1	1	0	1	1	1	0	1	1	1	1	1	1	1	1	1	1	1	0	0	1	1	1	0	1	1	0	1	1
375736	wPt-7508	7D	86.4518	100	97.849	0.304	0.813	1	1	1	1	1	1	1	0	1	1	1	1	1	0	1	1	1	0	1	1	1	1	1	0	1	1	1	1	0	1	1	1	1	1	1	1	1	1	0	1	1	0
375787	wPt-0833	7D	70.6021	100	96.774	0.263	0.844	0	1	1	1	1	0	1	1	-	1	1	1	1	1	1	1	1	0	1	0	1	1	1	1	1	1	1	0	1	1	1	0	1	1	1	1	1	1	1	1	1	1
372789	wPt-7368	7D	57.0317	100	96.774	0.247	0.856	1	1	1	1	1	1	-	1	1	1	0	1	0	1	1	1	1	1	1	1	1	1	1	1	1	1	1	1	1	1	1	0	0	1	1	1	1	1	1	1	1	1
664370	wPt-664370	7D	60.6693	100	92.473	0.24	0.86	1	-	1	1	1	1	1	1	1	0	1	1	1	1	1	1	0	1	1	1	1	1	1	1	1	1	1	1	0	0	-	1	0	1	1	1	1	1	-	1	1	1
743854	wPt-743854	7D	78.5031	100	97.849	0.229	0.868	1	1	1	1	1	0	1	1	1	1	-	1	1	1	1	1	1	0	1	0	1	1	1	1	1	1	1	0	1	1	1	0	1	1	1	1	1	1	1	1	1	1
745106	wPt-745106	7D	81.116	100	98.925	0.227	0.87	1	1	1	1	1	0	1	1	1	1	1	1	1	1	-	1	1	0	1	0	1	1	1	1	1	1	1	0	1	1	1	0	1	1	1	1	1	1	1	1	1	1
116056	wPt-4555	7D	89.1712	100	98.925	0.227	0.87	1	1	1	1	1	1	0	1	1	1	1	1	1	0	1	1	1	1	1	1	1	0	0	0	1	1	1	1	1	1	0	1	1	1	1	0	1	0	1	1	1	1
346172	wPt-0231	7D	80.4374	100	100	0.225	0.871	1	1	1	1	1	1	0	1	1	1	1	1	1	0	1	1	1	1	1	1	1	0	0	0	1	1	1	1	1	1	0	1	1	1	1	0	1	0	1	1	1	1
744917	wPt-744917	7D	82.5831	100	96.774	0.215	0.878	1	1	1	1	1	0	-	1	1	1	1	1	1	1	1	1	1	0	1	0	1	1	1	1	1	1	1	0	1	1	1	0	1	1	1	1	1	1	1	1	1	1
743682	wPt-743682	7D	71.7633	100	96.774	0.215	0.878	1	1	1	1	1	-	-	1	1	1	1	1	1	1	1	1	1	0	1	0	1	1	1	1	1	1	1	0	1	1	1	0	1	1	1	1	1	1	1	1	1	1
671684	wPt-671684	7D	69.5882	99.2308	98.925	0.211	0.88	1	1	1	1	1	1	0	1	1	1	1	1	1	1	0	1	1	1	1	1	1	1	1	1	1	1	1	1	1	0	1	1	1	1	1	1	1	1	1	1	0	1
664656	wPt-664656	7D	58.4777	98.0769	95.699	0.164	0.91	1	1	1	1	1	1	0	-	1	1	1	1	1	0	1	1	1	1	1	1	-	1	1	1	1	1	1	1	1	0	1	1	1	1	1	1	1	1	-	1	0	1
667491	wPt-667491	7D	63.2544	100	98.925	0.141	0.924	1	1	1	1	1	1	0	1	1	0	1	1	1	1	-	1	1	1	1	1	1	1	1	1	1	1	1	1	1	0	1	1	1	1	1	1	1	1	1	1	0	1
664384	wPt-664384	7D	56.915	100	87.097	0.137	0.926	-	-	1	-	-	0	0	1	1	-	-	1	0	1	-	-	1	1	1	1	1	1	-	1	1	1	1	1	1	1	1	1	1	1	1	1	1	1	1	1	0	1
663755	wPt-663755	7D	61.417	100	95.699	0.126	0.933	1	1	1	1	1	1	0	-	1	1	1	1	1	1	1	1	1	1	1	1	1	1	1	1	1	1	1	1	1	0	1	1	1	1	1	1	1	1	1	1	0	1
733729	wPt-733729	7D	61.3046	100	96.774	0.124	0.933	1	1	-	1	1	1	1	1	1	1	1	0	1	1	1	1	1	0	1	0	1	1	1	1	1	1	1	1	1	1	1	1	1	1	1	1	1	1	1	1	1	1
663954	wPt-663954	7D	75.1058	100	97.849	0.123	0.934	1	1	1	1	1	1	0	1	1	1	1	1	1	-	1	1	1	1	1	1	1	1	1	1	1	1	1	1	1	0	1	1	1	1	1	1	1	1	1	1	0	1
665414	wPt-665414	7D	63.957	100	97.849	0.123	0.934	1	1	1	1	1	1	0	1	1	-	1	1	1	1	1	1	1	1	1	1	1	1	1	1	1	1	1	1	1	0	1	1	1	1	1	1	1	1	1	1	0	1
663822	wPt-663822	7D	78.8162	100	97.849	0.123	0.934	1	1	1	1	1	1	0	1	1	1	1	1	1	1	1	1	1	1	1	1	1	1	1	1	1	1	1	1	1	0	1	-	1	1	1	1	1	1	1	1	0	1
374581	wPt-6553	7D	72.9863	100	97.849	0.123	0.934	1	1	1	1	1	1	0	1	1	1	1	1	1	1	1	1	1	1	1	1	1	1	1	1	1	1	1	1	1	0	1	-	1	1	1	1	1	1	1	1	0	1
664194	wPt-664194	7D	82.3769	100	98.925	0.122	0.935	1	1	1	1	1	1	0	1	1	1	1	1	1	1	1	1	1	1	1	1	1	1	1	1	1	1	1	1	1	0	1	-	1	1	1	1	1	1	1	1	0	1
664234	wPt-664234	7D	79.8968	100	98.925	0.122	0.935	1	1	1	1	1	1	0	1	1	1	1	1	1	1	1	1	1	1	1	1	1	1	1	1	1	1	1	1	1	0	1	-	1	1	1	1	1	1	1	1	0	1
663737	wPt-663737	7D	72.7565	100	98.925	0.122	0.935	1	1	1	1	1	1	0	1	1	1	1	1	1	1	1	1	1	1	1	1	1	1	1	1	1	1	1	1	1	0	1	-	1	1	1	1	1	1	1	1	0	1
664034	wPt-664034	7D	73.244	100	100	0.121	0.935	1	1	1	1	1	1	0	1	1	1	1	1	1	1	1	1	1	1	1	1	1	1	1	1	1	1	1	1	1	0	1	1	1	1	1	1	1	1	1	1	0	1
116467	wPt-2258	7D	61.114	98.3974	95.699	0.106	0.944	1	1	1	1	1	1	1	1	1	-	1	-	1	0	1	1	1	1	1	1	1	1	1	1	1	1	1	1	1	0	1	1	1	1	1	1	1	1	1	1	1	-
663734	wPt-663734	7D	56.6164	100	94.624	0.087	0.955	1	1	1	1	1	1	0	1	1	1	1	1	1	1	1	1	1	1	1	1	1	1	1	1	1	1	1	1	1	1	1	1	1	1	1	1	1	1	1	1	-	1
671529	wPt-671529	7D	62.192	100	96.774	0.085	0.956	1	1	1	1	1	1	-	1	1	1	1	1	1	1	1	1	1	1	1	1	1	1	1	1	1	1	1	1	1	-	1	1	1	1	1	1	1	1	1	1	0	1
373424	wPt-0779	7D	54.833	100	96.774	0.085	0.956	1	1	1	1	1	1	0	-	1	1	1	1	1	-	1	1	1	1	1	1	1	1	1	1	1	1	1	1	1	-	1	1	1	1	1	1	1	1	1	1	0	1
665471	wPt-665471	7D	58.125	100	96.774	0.085	0.956	1	1	1	1	1	1	1	1	1	1	1	0	1	1	1	1	1	0	1	0	1	1	1	1	-	1	1	1	1	1	1	1	1	1	1	1	1	1	1	1	1	1
732113	wPt-732113	NA	73.3405	100	93.548	0.023	0.011	0	0	0	0	0	0	0	0	0	0	0	0	0	0	0	0	0	0	0	0	0	0	0	0	0	0	0	0	0	0	0	0	0	0	0	0	0	0	0	0	0	0
734090	wPt-734090	NA	67.3439	100	100	0.021	0.011	0	0	0	0	0	0	0	0	0	0	0	0	0	0	0	0	0	0	0	0	0	0	0	0	0	0	0	0	0	0	0	0	0	0	0	0	0	0	0	0	0	0
729773	wPt-729773	NA	62.641	100	91.398	0.023	0.012	0	-	0	0	0	0	0	0	0	0	0	0	0	-	0	0	0	0	1	0	0	0	0	0	0	0	0	0	0	0	0	0	0	0	0	0	0	0	0	0	-	0
730541	wPt-730541	NA	67.1118	100	97.849	0.064	0.033	0	0	0	0	0	0	0	1	0	0	0	0	0	1	0	0	0	0	0	0	0	0	0	0	0	0	0	0	0	-	0	0	0	0	0	0	0	0	0	0	0	0
669517	wPt-669517	NA	74.8995	100	98.925	0.063	0.033	0	0	0	0	1	0	0	1	0	0	0	0	0	0	0	0	0	0	0	0	0	0	0	0	0	0	0	0	0	0	0	0	0	0	0	0	0	0	0	1	0	0
733251	wPt-733251	NA	84.98	100	98.925	0.083	0.043	0	0	0	0	0	0	0	0	0	0	0	0	0	0	0	-	0	0	1	0	0	0	0	0	0	0	0	0	0	0	0	0	0	0	0	0	0	0	0	0	0	0
664841	wPt-664841	NA	76.0901	100	98.925	0.083	0.043	0	0	0	0	0	0	0	0	0	0	0	0	0	0	0	0	0	0	0	0	0	0	0	0	0	0	0	0	0	0	0	0	0	0	0	0	0	0	0	0	0	0
377873	wPt-6054	NA	59.3825	100	97.849	0.084	0.044	0	0	0	0	0	0	0	0	0	0	0	0	0	0	0	0	0	0	0	0	0	0	0	1	0	0	0	0	0	0	0	0	0	0	0	0	0	0	0	1	0	0
733947	wPt-733947	NA	87.2763	100	96.774	0.105	0.056	0	0	0	0	0	0	0	1	0	0	0	1	0	0	0	0	0	0	0	1	0	0	0	0	0	0	0	0	0	0	0	0	0	0	0	0	0	0	0	0	0	0
732918	wPt-732918	NA	79.2416	100	98.925	0.141	0.076	0	0	0	0	1	0	0	0	0	0	0	0	0	0	0	1	0	0	1	0	0	0	0	0	0	0	0	0	0	0	0	0	0	0	0	0	0	0	0	0	0	0
731378	wPt-731378	NA	66.5319	100	98.925	0.141	0.076	0	0	0	0	1	0	0	0	0	0	0	0	0	0	0	1	0	0	1	0	0	0	0	0	0	0	0	0	0	0	0	0	0	0	0	0	0	0	0	0	0	0
742357	wPt-742357	NA	85.3965	100	90.323	0.153	0.083	0	0	0	-	0	0	-	0	0	0	-	0	0	-	0	-	0	1	0	0	0	0	0	1	0	0	0	0	0	0	0	0	0	0	0	0	1	0	0	0	0	1
731357	wPt-731357	NA	81.1467	100	100	0.157	0.086	0	0	0	0	0	0	0	0	0	0	1	0	0	0	0	0	0	1	0	0	0	0	0	1	0	0	0	0	0	0	0	0	0	0	0	0	1	0	0	0	0	1
744632	wPt-744632	NA	71.6882	100	95.699	0.164	0.09	0	0	0	0	0	0	0	0	0	0	0	0	0	0	0	0	0	0	0	0	0	0	0	0	0	0	1	0	0	0	0	-	1	1	0	0	0	0	0	0	-	0
742351	wPt-742351	NA	78.4142	100	91.398	0.171	0.094	0	0	0	0	0	0	0	0	0	-	1	0	0	-	0	0	0	1	0	0	0	0	0	1	0	0	0	0	0	0	0	0	0	0	0	0	1	0	0	0	-	1
740617	wPt-740617	NA	84.0875	100	90.323	0.172	0.095	0	0	0	0	0	0	0	-	0	0	1	0	0	0	0	0	0	1	0	0	0	0	0	1	0	0	0	0	0	-	0	-	0	0	0	0	1	0	0	0	0	1
348070	tPt-2440	NA	89.2312	100	98.925	0.194	0.109	0	0	0	0	0	0	0	0	0	0	0	0	0	0	0	0	0	0	0	1	0	0	0	0	1	0	0	1	0	0	0	0	0	0	0	0	0	0	0	0	1	0
742171	wPt-742171	NA	86.0863	100	97.849	0.196	0.11	0	0	0	0	0	1	0	0	0	0	0	0	1	0	-	0	0	0	0	0	0	0	0	0	0	1	0	0	0	0	0	0	0	0	0	0	0	0	0	0	0	0
348120	tPt-4377	NA	84.8529	100	100	0.209	0.118	0	0	0	0	0	0	0	0	0	0	0	0	0	0	0	0	0	0	0	1	0	0	0	0	1	0	0	1	0	0	0	0	0	0	0	0	0	0	0	0	1	0
348202	tPt-6453	NA	74.3559	100	100	0.209	0.118	0	0	0	0	0	0	0	0	0	0	0	0	0	0	0	0	0	0	0	1	0	0	0	0	1	0	0	1	0	0	0	0	0	0	0	0	0	0	0	0	1	0
730758	wPt-730758	NA	80.7908	100	98.925	0.211	0.12	0	0	0	0	1	0	0	1	0	0	0	0	0	0	1	0	0	0	0	0	0	0	0	0	0	0	0	0	0	0	0	0	0	0	0	0	0	0	0	0	0	1
730783	wPt-730783	NA	82.0024	100	98.925	0.211	0.12	0	0	0	0	1	0	0	1	0	0	0	0	0	0	1	0	0	0	0	0	0	0	0	0	0	0	0	0	0	0	0	0	0	0	0	0	0	0	0	0	0	1
741216	wPt-741216	NA	78.0705	100	98.925	0.211	0.12	0	0	0	0	0	1	0	0	0	0	0	0	1	0	1	0	0	0	0	0	0	0	0	0	0	1	0	0	0	0	0	0	0	0	0	0	0	0	0	0	0	0
744960	wPt-744960	NA	91.7764	100	100	0.225	0.129	0	0	1	0	0	0	0	1	1	0	0	0	0	0	0	0	1	0	0	0	0	0	0	0	0	0	0	0	0	0	0	0	0	1	0	0	0	0	0	0	0	0
741733	wPt-741733	NA	84.4868	100	98.925	0.227	0.13	0	0	0	0	0	1	0	0	0	0	0	0	1	0	1	0	0	0	0	0	0	0	0	0	0	1	0	0	0	0	0	0	0	0	0	0	0	0	0	0	0	0
741495	wPt-741495	NA	68.0593	100	98.925	0.227	0.13	0	0	0	-	0	1	0	0	0	0	0	0	1	0	0	0	0	0	0	0	0	0	0	0	0	1	0	0	0	1	0	0	0	0	0	0	0	0	0	0	0	0
740945	wPt-740945	NA	69.189	100	98.925	0.227	0.13	0	0	0	0	0	1	0	0	0	0	0	0	1	0	1	0	0	0	0	0	0	0	0	0	0	1	0	0	0	0	0	0	0	0	0	0	0	0	0	0	0	0
348849	tPt-8109	NA	81.3936	100	97.849	0.229	0.132	0	0	0	0	0	0	0	0	0	0	0	0	0	0	0	0	0	0	0	1	0	0	0	-	1	0	0	1	0	1	0	0	0	0	0	0	0	0	0	0	1	0
742806	wPt-742806	NA	67.6686	97.6923	96.774	0.231	0.133	0	0	0	0	0	0	-	0	0	0	0	1	0	0	0	0	0	0	0	1	0	0	0	0	0	0	0	1	0	0	0	0	0	0	0	0	0	0	0	0	0	1
740776	wPt-740776	NA	61.1104	99.0385	97.849	0.26	0.154	0	0	0	0	0	1	0	0	0	0	0	0	1	0	0	0	0	0	0	0	0	0	0	0	0	1	0	0	0	0	0	-	0	0	0	-	0	0	0	0	0	0
671415	wPt-671415	NA	85.6113	98.3974	95.699	0.295	0.18	0	0	0	0	1	0	0	1	0	0	0	0	0	-	0	0	0	1	0	0	0	0	0	1	0	0	0	0	0	0	0	0	0	0	0	0	0	0	0	0	0	1
732666	wPt-732666	NA	91.2342	100	100	0.299	0.183	1	0	0	0	1	1	0	1	0	1	0	0	0	0	0	0	0	0	0	0	0	0	0	0	0	0	0	0	0	0	0	0	0	0	1	0	0	0	0	0	0	0
664989	wPt-664989	NA	84.5861	100	98.925	0.301	0.185	0	0	0	0	1	0	0	1	0	0	0	0	0	1	0	0	0	1	0	0	0	0	0	1	0	0	0	0	0	0	0	0	0	0	0	0	0	0	0	0	0	1
665037	wPt-665037	NA	79.5892	100	98.925	0.301	0.185	0	0	0	0	1	0	0	1	0	0	0	0	0	1	0	0	0	1	0	0	0	0	0	1	0	0	0	0	0	0	0	0	0	0	0	0	0	0	0	0	0	1
664735	wPt-664735	NA	78.7266	100	92.473	0.303	0.186	0	0	0	0	1	0	0	1	0	0	-	0	0	0	0	0	0	1	0	0	0	0	0	1	0	0	0	0	0	0	0	0	0	0	0	0	0	0	0	0	0	1
743307	wPt-743307	NA	93.0949	100	97.849	0.304	0.187	1	0	0	0	1	1	0	1	0	1	0	0	0	-	0	0	0	0	0	0	0	0	0	0	0	0	0	0	0	0	0	0	0	0	1	0	0	0	0	0	0	0
733765	wPt-733765	NA	65.9491	100	95.699	0.309	0.191	0	0	0	-	-	0	1	1	0	0	0	0	0	1	0	0	0	1	0	0	0	0	0	1	0	1	0	0	0	1	0	0	0	0	0	0	0	0	0	0	0	1
665204	wPt-665204	NA	88.3342	97.6923	98.925	0.315	0.196	-	0	0	0	1	0	0	1	0	0	0	0	0	1	0	0	0	1	0	0	0	0	0	1	0	0	0	0	0	0	0	0	0	0	0	0	0	0	0	0	0	1
667495	wPt-667495	NA	86.1188	96.8589	97.849	0.355	0.231	0	1	0	1	1	0	0	0	0	0	1	1	0	1	0	0	0	1	0	1	1	0	0	1	0	0	0	1	0	1	0	0	0	0	0	0	1	0	0	0	0	0
743510	wPt-743510	NA	71.8575	100	96.774	0.358	0.233	0	0	0	0	0	0	0	1	-	0	0	1	0	1	0	0	0	1	0	1	0	0	0	1	0	1	0	1	1	0	0	0	0	0	0	0	0	0	1	-	0	1
731409	wPt-731409	NA	82.6751	100	97.849	0.367	0.242	0	0	0	0	-	0	0	1	0	0	0	0	0	1	0	1	0	0	1	0	1	0	0	1	0	0	0	0	0	0	0	0	1	0	0	0	0	0	1	0	1	-
667413	wPt-667413	NA	84.1459	100	95.699	0.372	0.247	0	1	0	0	0	1	-	0	0	0	-	0	0	1	0	0	0	1	0	1	0	0	0	1	0	0	0	-	0	0	0	0	0	0	0	0	0	0	0	1	0	1
733567	wPt-733567	NA	84.3771	100	98.925	0.375	0.25	0	0	0	0	-	0	0	1	0	0	0	0	0	1	0	1	0	0	1	0	1	0	0	1	0	0	0	0	0	0	0	0	1	0	0	0	0	0	1	0	1	1
665375	wPt-665375	NA	73.0133	100	90.323	0.375	0.25	-	0	0	1	0	0	1	0	0	1	0	0	0	-	0	0	0	1	0	0	1	0	0	0	0	0	0	0	0	1	1	0	0	0	1	0	0	0	0	0	-	0
741521	wPt-741521	NA	81.1616	100	94.624	0.386	0.261	0	1	0	1	1	1	0	0	0	0	0	1	1	1	1	0	0	0	0	1	0	0	0	-	0	1	0	0	0	0	0	0	0	0	0	0	0	0	0	0	0	0
672044	wPt-672044	NA	85.738	100	98.925	0.396	0.272	0	0	1	1	0	0	0	0	0	0	0	0	0	0	0	1	0	1	0	0	0	0	0	0	1	0	1	0	0	0	0	0	0	1	0	1	0	0	1	0	1	1
741820	wPt-741820	NA	87.0761	100	86.022	0.399	0.275	0	1	0	-	1	1	0	0	0	-	0	1	1	-	1	0	0	0	0	1	0	0	0	1	0	1	0	-	0	0	0	0	-	0	0	0	0	0	0	0	0	0
664719	wPt-664719	NA	84.3432	100	96.774	0.401	0.278	0	0	1	1	0	0	0	0	0	0	0	0	0	0	0	1	0	1	0	0	0	0	0	0	1	0	1	0	0	0	0	0	0	1	0	1	0	0	1	0	1	1
742156	wPt-742156	NA	86.5984	100	95.699	0.404	0.281	0	1	0	1	1	1	0	0	0	0	0	1	1	1	1	0	0	0	0	1	0	0	0	-	0	1	0	-	0	0	0	0	0	0	0	0	0	0	0	0	0	0
667294	wPt-667294	NA	81.8815	100	95.699	0.404	0.281	0	0	0	-	1	0	0	1	0	0	0	0	0	1	0	-	0	0	1	0	1	0	0	1	0	0	0	0	0	-	0	0	1	0	0	0	0	0	1	0	1	1
741800	wPt-741800	NA	91.7083	100	94.624	0.407	0.284	0	1	0	1	1	1	-	0	0	0	0	1	1	-	1	0	0	0	0	1	0	0	0	1	0	1	0	-	0	0	0	0	0	0	0	0	0	0	0	0	0	0
740665	wPt-740665	NA	83.4751	100	93.548	0.41	0.287	0	1	0	1	1	1	0	0	0	0	0	1	1	1	1	0	0	0	0	1	0	0	0	1	0	1	0	-	0	0	0	0	0	0	0	0	0	0	0	0	0	0
740640	wPt-740640	NA	90.5158	100	94.624	0.416	0.295	0	1	0	1	1	-	0	0	0	0	0	1	1	1	1	0	0	0	0	1	0	0	0	1	0	1	0	1	0	0	0	0	0	0	0	0	0	0	0	0	0	0
741767	wPt-741767	NA	92.5868	100	94.624	0.416	0.295	0	1	0	1	1	1	0	0	0	0	0	1	1	-	1	0	0	0	0	1	0	0	0	1	0	1	0	1	0	0	0	0	0	0	0	0	0	0	0	0	0	0
741829	wPt-741829	NA	93.1614	100	94.624	0.416	0.295	0	1	0	1	1	1	0	0	0	0	0	1	1	-	1	0	0	0	0	1	0	0	0	1	0	1	0	1	0	0	0	0	0	0	0	0	0	0	0	0	0	0
741333	wPt-741333	NA	91.2325	100	97.849	0.417	0.297	0	1	0	1	1	1	0	0	0	0	0	1	1	1	1	0	0	0	0	1	0	0	0	1	0	1	0	-	0	0	0	0	0	0	0	0	0	0	0	0	0	0
731619	wPt-731619	NA	88.2215	100	97.849	0.417	0.297	0	0	1	1	0	1	-	0	1	1	0	0	0	0	0	1	1	1	0	1	0	0	0	0	0	0	0	0	1	1	0	0	0	0	0	0	0	1	0	0	0	0
741984	wPt-741984	NA	84.8256	100	96.774	0.42	0.3	0	1	0	1	1	1	0	0	0	0	0	1	1	-	1	0	0	0	0	1	0	0	0	1	0	1	0	-	0	0	0	0	0	0	0	0	0	0	0	0	0	0
740703	wPt-740703	NA	77.6873	100	96.774	0.42	0.3	0	1	0	1	1	1	0	0	0	0	0	1	1	-	1	0	0	0	0	1	0	0	0	1	0	1	0	1	0	1	0	0	0	0	0	0	0	0	0	0	0	0
741987	wPt-741987	NA	90.7588	100	95.699	0.423	0.303	0	1	0	1	1	1	0	0	0	0	0	1	1	1	1	0	0	0	0	1	0	0	0	1	0	1	0	-	0	0	0	0	0	0	0	0	0	0	0	0	0	0
742431	wPt-742431	NA	92.3899	100	91.398	0.425	0.306	0	1	0	1	1	1	0	0	0	0	0	1	1	1	1	0	0	0	0	1	0	0	0	1	0	1	0	1	0	0	0	0	0	0	0	0	0	0	0	0	-	0
733640	wPt-733640	NA	90.9638	100	94.624	0.425	0.307	0	1	0	1	1	1	0	0	0	0	-	1	1	1	1	0	0	0	0	1	0	0	0	1	0	1	0	-	0	0	0	0	0	0	0	0	0	0	0	0	0	0
740662	wPt-740662	NA	91.6595	100	94.624	0.425	0.307	0	1	0	1	1	-	0	0	0	0	0	1	1	1	1	0	0	0	0	1	0	0	0	1	0	1	0	1	0	0	0	0	0	0	0	0	0	0	0	0	0	0
666987	wPt-666987	NA	73.6863	100	94.624	0.425	0.307	0	0	0	0	-	0	1	1	0	0	0	0	0	1	-	1	0	0	1	0	1	0	0	1	0	0	0	0	0	0	-	0	1	0	0	0	0	0	1	0	1	1
741558	wPt-741558	NA	92.0277	100	97.849	0.426	0.308	0	1	0	1	1	1	0	0	0	0	0	1	1	1	1	0	0	0	0	1	0	0	0	1	0	1	0	1	0	0	0	0	0	0	0	0	0	0	0	0	0	0
742051	wPt-742051	NA	89.4186	100	97.849	0.426	0.308	0	1	0	0	1	1	0	1	0	0	0	0	1	1	1	1	0	0	0	0	0	0	0	-	0	0	0	0	0	0	0	1	0	0	0	0	0	0	0	0	0	1
740803	wPt-740803	NA	91.1359	100	96.774	0.429	0.311	0	1	0	1	1	1	0	0	0	0	0	1	1	1	1	0	0	0	0	1	0	0	0	1	0	1	0	1	0	0	0	0	0	0	0	0	0	0	0	0	0	0
741656	wPt-741656	NA	92.5881	100	98.925	0.432	0.315	0	1	0	1	1	1	0	0	0	0	0	1	1	1	1	0	0	0	0	1	0	0	0	1	0	1	0	1	0	0	0	0	0	0	0	0	0	0	0	0	0	0
740538	wPt-740538	NA	79.281	96.8589	96.774	0.437	0.322	0	1	0	1	1	1	0	0	0	0	0	1	1	1	1	0	0	0	0	1	0	0	0	1	0	1	0	1	0	1	0	0	0	0	0	0	0	0	0	-	0	0
669617	wPt-669617	NA	87.4857	96.8589	95.699	0.447	0.337	0	0	1	0	0	0	0	0	1	0	-	0	0	0	1	-	1	0	0	0	1	1	1	0	1	0	0	0	0	1	1	0	0	1	0	1	1	1	1	1	0	0
666162	wPt-666162	NA	78.5924	99.2308	92.473	0.454	0.349	0	0	0	1	0	-	1	0	0	1	0	1	0	1	1	0	1	1	1	1	0	0	0	0	-	0	0	1	1	1	0	0	0	-	0	0	0	1	0	0	-	0
742484	wPt-742484	NA	75.089	99.2308	94.624	0.487	0.42	0	0	1	0	1	0	0	1	0	0	1	1	0	1	1	1	0	1	1	1	1	1	1	1	0	0	0	1	0	1	1	0	0	0	0	0	1	0	1	1	1	1
732601	wPt-732601	NA	84.7905	100	98.925	0.491	0.435	0	1	1	0	1	0	0	0	0	1	0	1	0	1	1	0	0	0	1	1	1	0	0	1	0	0	0	1	0	0	0	1	0	1	0	1	0	0	0	0	1	0
732602	wPt-732602	NA	79.3626	100	97.849	0.493	0.44	0	1	1	0	1	0	0	0	0	1	0	1	0	1	1	0	0	0	1	1	1	0	0	1	0	0	0	1	0	0	0	1	0	1	0	1	0	0	0	0	1	0
741484	wPt-741484	NA	85.4715	100	96.774	0.494	0.444	0	1	0	1	0	1	0	0	1	0	0	0	1	0	1	1	0	0	1	0	1	0	1	0	1	1	1	0	1	0	1	1	0	1	1	0	0	1	0	0	0	0
740658	wPt-740658	NA	79.7386	97.6923	95.699	0.495	0.449	1	1	0	0	1	0	0	0	-	1	0	-	0	1	0	0	1	1	0	0	1	1	0	1	-	0	0	1	0	1	0	1	1	0	0	0	0	0	1	1	0	1
741190	wPt-741190	NA	86.0606	100	97.849	0.495	0.451	0	1	0	-	0	1	0	0	1	0	0	0	1	0	1	1	0	0	1	0	1	0	1	0	1	1	1	0	1	0	1	1	0	1	1	0	0	1	0	0	0	0
729938	wPt-729938	NA	82.8531	100	100	0.495	0.452	0	1	0	0	0	1	0	0	1	0	0	0	1	0	1	1	0	0	1	0	1	0	1	0	1	1	1	0	1	0	1	1	0	1	1	0	0	1	0	0	0	0
740590	wPt-740590	NA	83.27	100	96.774	0.496	0.456	0	1	0	1	0	1	0	0	1	0	0	0	1	0	1	1	0	0	1	0	1	0	1	0	1	1	1	0	1	0	1	1	0	1	1	0	0	1	0	0	0	0
730115	wPt-730115	NA	87.3509	100	98.925	0.496	0.457	0	1	0	1	0	1	0	0	1	0	0	0	1	0	1	1	0	0	1	0	1	0	1	0	1	1	1	0	1	0	1	1	0	1	1	0	0	1	0	0	0	0
800788	wPt-800788	NA	78.835	100	84.946	0.498	0.468	0	-	1	-	0	0	0	0	1	1	0	0	1	-	-	0	0	0	-	1	1	1	1	0	0	1	0	1	1	-	0	1	0	1	0	1	0	0	1	0	-	0
732942	wPt-732942	NA	76.8725	100	92.473	0.499	0.477	1	0	1	0	0	0	1	-	0	-	0	0	1	0	1	0	1	1	0	0	0	1	0	-	1	0	0	1	0	1	0	0	0	0	0	0	0	1	1	1	0	1
671936	wPt-671936	NA	83.5209	100	97.849	0.5	0.495	0	1	0	1	1	1	1	0	1	0	0	1	0	1	1	1	0	0	0	1	1	0	0	1	1	1	0	0	0	0	0	1	0	1	1	0	1	1	0	1	0	1
734296	wPt-734296	NA	87.0144	100	96.774	0.5	0.5	0	1	0	1	1	1	1	0	1	0	0	1	0	1	1	1	0	0	0	1	1	0	0	1	1	1	0	0	0	0	0	1	0	1	1	0	1	1	0	1	0	1
671762	wPt-671762	NA	84.0581	100	96.774	0.5	0.5	0	1	0	1	1	1	1	0	1	0	0	1	0	1	1	1	0	0	0	1	1	0	0	1	1	1	0	0	0	0	0	1	0	1	1	0	1	1	0	1	0	1
672042	wPt-672042	NA	84.0681	100	98.925	0.5	0.511	0	1	0	1	1	1	1	0	1	0	0	1	0	1	1	1	0	0	0	1	1	0	0	1	1	1	0	0	0	0	0	1	0	1	1	0	1	1	0	1	0	1
667895	wPt-667895	NA	78.7512	100	93.548	0.499	0.517	0	0	1	0	0	0	0	0	1	1	0	0	1	0	0	0	0	-	0	1	1	1	1	0	-	1	0	-	1	1	0	1	-	1	0	1	0	0	1	0	0	0
733856	wPt-733856	NA	85.0306	96.9231	95.699	0.495	0.551	-	1	1	0	1	1	0	0	1	0	1	1	0	0	0	1	0	0	1	1	1	1	1	0	1	0	0	0	1	1	1	1	1	1	0	0	1	0	1	1	1	0
744602	wPt-744602	NA	90.7982	100	94.624	0.494	0.557	0	1	0	0	1	1	1	1	1	1	-	1	0	1	-	1	0	0	1	1	0	0	0	-	0	-	1	1	1	0	0	0	1	1	1	0	1	0	1	1	0	1
667038	wPt-667038	NA	82.3943	100	94.624	0.494	0.557	0	-	1	1	0	1	1	0	1	1	0	1	1	0	1	1	1	0	1	1	0	0	1	0	1	1	1	-	1	0	0	0	1	0	1	1	0	1	1	0	1	0
664469	wPt-664469	NA	89.7462	100	94.624	0.491	0.568	0	1	0	0	1	1	1	1	1	1	1	1	0	1	1	1	0	0	1	1	0	0	0	-	0	1	1	1	1	0	0	0	1	1	1	0	1	0	1	1	0	1
732584	wPt-732584	NA	89.4757	100	97.849	0.49	0.571	0	1	0	0	1	1	1	1	1	1	1	1	0	1	1	1	0	0	1	1	0	0	0	0	-	1	1	1	1	0	0	0	1	1	1	0	1	0	1	1	0	1
743218	wPt-743218	NA	92.1178	100	97.849	0.486	0.582	0	1	0	0	1	1	1	1	1	1	1	1	0	1	1	1	0	0	1	1	0	0	0	-	-	1	1	1	1	0	0	0	1	1	1	0	1	0	1	1	0	1
665166	wPt-665166	NA	85.4697	100	96.774	0.484	0.589	1	0	1	1	0	1	-	0	1	1	1	0	1	0	0	1	1	0	1	0	1	0	0	-	1	0	1	0	0	1	1	1	1	1	0	1	0	0	0	0	1	0
744433	wPt-744433	NA	91.8311	100	94.624	0.483	0.591	0	1	0	0	1	1	1	1	1	1	1	1	0	1	1	1	0	0	1	1	0	0	0	-	0	1	1	1	1	0	0	0	1	1	1	0	1	0	1	1	0	1
666459	wPt-666459	NA	74.8382	97.6923	95.699	0.482	0.596	-	1	1	0	0	-	1	0	1	1	0	0	1	1	0	1	0	1	1	1	1	1	1	0	1	0	1	1	1	1	1	0	0	1	1	1	0	0	1	1	0	0
730263	wPt-730263	NA	92.3684	100	98.925	0.481	0.598	1	1	1	1	0	1	0	1	1	0	0	1	0	0	0	-	0	0	1	1	1	1	1	0	1	1	0	1	1	0	0	1	0	1	0	1	0	0	1	0	0	0
731416	wPt-731416	NA	90.5436	100	92.473	0.478	0.605	1	1	1	-	0	1	-	1	1	0	-	1	0	-	0	-	0	0	1	1	1	1	1	0	1	1	0	-	1	0	0	1	0	1	0	1	0	0	1	0	0	0
733079	wPt-733079	NA	78.9622	99.2308	94.624	0.474	0.614	0	1	1	1	0	1	1	0	1	-	-	1	1	0	1	1	-	0	1	1	-	0	1	0	1	1	1	1	1	0	1	0	1	0	1	1	0	1	1	0	1	0
667560	wPt-667560	NA	80.121	99.1666	97.849	0.473	0.615	1	1	1	1	0	-	0	1	1	0	0	1	0	0	0	1	0	0	1	1	1	1	1	0	1	1	0	1	1	1	0	1	0	1	0	1	0	0	1	-	0	0
669385	wPt-669385	NA	77.4988	98.4615	92.473	0.473	0.616	1	1	0	1	0	1	1	0	0	1	0	0	1	0	0	1	0	1	1	0	1	1	0	0	1	1	1	1	0	0	1	0	-	1	1	1	0	1	1	0	0	0
731639	wPt-731639	NA	86.0495	100	95.699	0.467	0.629	1	1	1	1	1	1	0	1	1	1	1	1	0	1	1	1	1	1	1	1	0	0	0	-	0	0	0	1	1	0	1	1	1	0	1	-	0	1	0	1	0	0
730755	wPt-730755	NA	85.8882	96.8589	93.548	0.452	0.655	1	1	0	1	1	1	0	1	0	0	0	1	1	1	1	0	1	0	0	1	1	-	1	1	1	1	1	1	0	1	1	0	1	1	1	1	0	1	1	1	0	1
743689	wPt-743689	NA	75.7499	100	88.172	0.45	0.659	1	1	1	1	0	1	0	1	-	0	1	1	0	0	1	1	0	1	0	1	0	0	1	1	1	-	1	1	1	1	-	0	1	1	1	1	1	1	1	1	-	1
669255	wPt-669255	NA	82.1912	99.2308	96.774	0.437	0.678	1	0	1	0	0	0	1	1	1	1	1	0	0	0	0	1	1	1	1	0	1	1	1	0	1	0	1	1	1	1	1	1	1	1	1	1	1	1	1	1	1	0
741192	wPt-741192	NA	85.6765	100	88.172	0.433	0.683	1	1	0	1	1	1	-	1	0	0	0	1	-	-	1	0	1	0	0	1	1	1	1	1	-	1	1	-	0	1	1	0	1	1	1	1	0	1	1	1	0	1
664662	wPt-664662	NA	79.342	96.8589	95.699	0.431	0.685	1	1	0	1	1	1	1	1	0	0	0	1	1	1	1	0	1	0	0	1	1	-	1	-	0	1	1	1	0	1	1	0	1	1	1	1	0	1	1	1	0	1
376405	wPt-4791	NA	74.1681	100	93.548	0.428	0.69	1	1	1	1	1	0	1	1	-	0	0	-	0	0	1	-	1	1	0	1	1	1	1	1	1	0	0	1	0	1	1	1	1	1	0	1	1	1	1	1	1	1
742975	wPt-742975	NA	74.4176	99.2308	96.774	0.42	0.7	1	1	1	0	1	1	0	1	1	1	1	1	0	1	0	1	1	1	0	1	1	-	0	0	0	1	1	1	1	1	0	1	1	0	1	0	1	1	1	0	-	1
733112	wPt-733112	NA	87.3882	100	97.849	0.408	0.714	0	0	1	1	1	0	1	1	1	1	1	0	1	1	1	1	1	1	0	0	1	1	1	1	1	0	1	1	1	1	1	0	1	1	0	1	0	0	1	0	1	0
666937	wPt-666937	NA	74.2241	99.2308	94.624	0.407	0.716	1	0	1	1	1	1	1	1	1	1	1	1	-	1	0	1	0	1	1	0	1	1	1	1	1	1	1	1	1	0	0	1	1	0	1	1	1	1	1	1	1	1
732418	wPt-732418	NA	86.6382	100	98.925	0.405	0.717	0	0	1	1	1	0	1	1	1	1	1	0	1	1	1	1	1	1	0	0	1	1	1	1	1	0	1	1	1	1	1	0	1	1	0	1	0	0	1	0	1	0
666223	wPt-666223	NA	87.3043	100	96.774	0.401	0.722	0	0	1	1	1	1	1	1	0	1	1	1	1	1	1	1	0	1	0	1	0	0	0	1	1	1	0	1	1	-	0	0	1	1	0	1	1	1	0	1	1	1
740847	wPt-740847	NA	89.2287	100	97.849	0.388	0.736	0	1	0	1	1	1	1	1	1	0	0	1	0	1	1	1	1	1	1	1	1	1	1	1	1	1	1	1	1	0	1	1	1	1	1	0	0	1	1	1	1	1
743339	wPt-743339	NA	77.5864	98.3974	93.548	0.389	0.736	0	1	1	1	0	1	0	1	0	1	1	1	-	-	1	-	1	0	1	-	1	1	1	1	1	1	1	-	0	1	1	1	1	1	1	1	0	1	-	1	1	0
729941	wPt-729941	NA	81.2196	100	95.699	0.383	0.742	1	1	0	0	1	1	0	1	1	1	1	1	1	0	1	1	1	1	1	0	1	1	1	1	1	1	0	1	1	1	1	1	1	1	0	1	1	0	0	0	1	1
730913	wPt-730913	NA	86.3816	100	96.774	0.38	0.744	1	1	1	1	0	0	-	1	1	1	1	0	1	1	1	-	1	0	1	0	1	1	1	1	1	1	0	0	1	1	1	0	0	1	0	1	1	1	1	0	1	0
742859	wPt-742859	NA	79.0893	100	95.699	0.372	0.753	1	0	1	1	1	1	0	0	1	1	0	0	1	0	-	-	1	1	1	0	1	1	1	1	1	1	1	-	1	1	1	0	0	1	1	1	0	1	1	0	1	1
733012	wPt-733012	NA	84.7239	100	95.699	0.372	0.753	1	1	1	0	1	1	1	1	1	1	-	1	0	1	0	1	1	1	0	1	1	1	0	0	-	1	1	1	1	0	0	1	1	0	1	0	1	1	1	0	0	1
664517	wPt-664517	NA	78.948	100	96.774	0.369	0.756	1	1	0	1	0	1	0	0	0	0	1	0	1	1	0	1	1	1	1	1	1	0	1	0	1	1	1	-	1	1	1	0	1	1	1	0	1	1	0	1	1	1
743395	wPt-743395	NA	78.4863	99.2308	92.473	0.369	0.756	1	0	1	0	1	1	0	0	1	1	0	0	1	1	1	0	1	1	1	0	1	1	1	1	-	1	1	-	1	1	1	-	0	1	1	1	0	1	-	0	1	1
665250	wPt-665250	NA	74.3439	97.6281	96.774	0.369	0.756	1	0	1	1	1	1	1	1	1	0	1	1	1	0	1	0	-	1	0	1	0	1	0	0	1	1	1	1	0	1	1	0	1	1	1	0	0	1	0	0	1	1
729965	wPt-729965	NA	81.3473	100	96.774	0.369	0.756	1	1	0	0	1	1	0	1	1	1	1	1	1	0	1	1	1	1	1	0	1	1	1	1	1	1	0	1	1	1	1	1	1	1	0	1	1	0	0	0	1	1
743310	wPt-743310	NA	81.5144	100	94.624	0.363	0.761	1	0	1	1	1	1	0	0	1	1	0	0	1	1	0	-	-	1	1	0	1	1	1	1	1	1	1	1	1	1	1	0	0	1	1	1	0	1	1	0	1	1
732044	wPt-732044	NA	84.6984	100	96.774	0.346	0.778	1	1	0	1	0	1	1	0	1	1	1	0	1	0	1	1	1	1	0	0	1	1	1	0	1	1	1	1	1	1	1	0	1	1	1	0	-	1	0	0	1	1
743857	wPt-743857	NA	83.3804	100	93.548	0.341	0.782	1	0	1	1	1	1	0	0	1	1	0	0	1	1	1	1	1	1	1	0	1	1	1	1	-	1	1	1	1	1	1	0	0	1	1	1	0	1	1	0	-	1
744576	wPt-744576	NA	88.8335	100	93.548	0.341	0.782	0	1	1	1	1	1	0	1	1	1	1	1	0	0	1	1	1	1	1	1	0	0	1	1	1	1	1	1	0	1	0	1	1	1	1	0	1	1	0	0	1	1
664393	wPt-664393	NA	83.4776	100	98.925	0.34	0.783	1	1	0	1	0	1	1	0	1	1	1	0	1	0	1	1	1	1	0	0	1	1	1	0	1	1	1	1	1	1	1	0	1	1	1	0	1	1	0	0	1	1
744857	wPt-744857	NA	91.9751	100	98.925	0.34	0.783	0	1	1	-	1	1	0	1	1	1	1	1	0	0	1	1	1	1	1	1	0	0	1	1	1	1	1	1	0	1	0	1	1	1	1	0	1	1	0	0	1	1
744361	wPt-744361	NA	93.3937	100	100	0.338	0.785	0	1	1	1	1	1	0	1	1	1	1	1	0	0	1	1	1	1	1	1	0	0	1	1	1	1	1	1	0	1	0	1	1	1	1	0	1	1	0	0	1	1
664219	wPt-664219	NA	87.2344	100	100	0.338	0.785	0	1	1	1	1	1	0	1	1	1	1	1	0	0	1	1	1	1	1	1	0	0	1	1	1	1	1	1	0	1	0	1	1	1	1	0	1	1	0	0	1	1
664937	wPt-664937	NA	85.5063	100	95.699	0.336	0.787	1	1	1	0	1	0	-	-	1	1	1	1	1	1	-	1	1	1	1	0	1	1	1	0	1	0	1	-	0	1	1	0	1	1	1	1	1	1	1	1	0	1
743219	wPt-743219	NA	89.8664	100	91.398	0.334	0.788	0	-	1	1	1	1	0	1	1	1	1	1	0	-	1	1	1	1	1	1	0	0	1	1	1	1	1	1	0	1	0	1	1	1	1	0	1	1	0	0	-	1
744779	wPt-744779	NA	87.6302	100	92.473	0.331	0.791	0	1	1	-	1	1	0	1	1	-	1	1	0	0	1	1	1	1	1	1	0	0	1	-	-	1	1	1	0	1	0	1	1	1	1	0	1	1	0	0	1	1
734161	wPt-734161	NA	87.7111	100	97.849	0.33	0.791	1	0	1	1	1	1	1	1	0	1	1	0	1	1	1	1	1	1	1	0	1	1	1	1	1	1	1	-	0	1	1	1	1	1	1	1	1	1	0	1	1	1
744149	wPt-744149	NA	92.5322	100	98.925	0.328	0.793	0	1	1	1	1	1	0	1	1	1	1	1	0	0	1	1	1	1	1	1	0	0	1	1	1	1	1	1	0	1	0	1	1	1	1	0	1	1	0	0	1	1
742908	wPt-742908	NA	91.8925	100	98.925	0.328	0.793	0	1	1	1	1	1	0	1	1	1	1	1	0	-	1	1	1	1	1	1	0	0	1	1	1	1	1	1	0	1	0	1	1	1	1	0	1	1	0	0	1	1
733314	wPt-733314	NA	79.8	100	95.699	0.323	0.798	0	1	1	1	0	1	1	1	0	1	1	1	-	0	1	1	1	0	1	1	1	1	1	1	1	1	1	1	0	1	1	1	1	1	1	1	0	1	1	1	1	0
743220	wPt-743220	NA	92.4699	100	97.849	0.317	0.802	0	1	1	1	1	1	0	1	1	1	1	1	0	0	1	1	1	1	1	1	0	0	1	1	1	1	1	1	0	1	0	1	1	1	1	0	1	1	0	0	1	1
665112	wPt-665112	NA	85.4148	100	96.774	0.306	0.811	1	1	0	1	0	1	1	0	0	0	1	0	1	1	1	1	1	1	1	1	1	0	1	0	1	1	1	-	1	1	1	0	1	1	1	0	1	1	0	1	1	1
742220	wPt-742220	NA	82.267	100	98.925	0.301	0.815	1	0	1	0	0	1	-	1	1	1	1	0	1	0	1	1	1	1	0	0	1	1	1	0	1	1	1	0	1	1	1	1	1	1	1	1	1	1	1	1	1	0
666614	wPt-666614	NA	81.4406	97.6923	98.925	0.301	0.815	-	1	1	1	1	1	0	1	1	1	1	1	0	0	1	1	1	1	1	1	0	0	1	1	1	1	1	1	0	1	0	1	1	1	1	0	1	1	0	0	1	1
741598	wPt-741598	NA	79.6517	100	94.624	0.298	0.818	1	0	1	0	0	1	1	1	1	1	1	0	1	0	1	-	1	1	0	0	1	1	1	0	1	1	1	-	1	1	-	1	1	1	1	1	1	1	1	1	1	0
730172	wPt-730172	NA	80.1565	100	98.925	0.273	0.837	1	1	1	1	0	1	1	0	1	1	1	1	1	1	1	1	1	1	0	1	0	1	1	0	1	1	1	1	1	0	1	1	1	0	1	1	1	1	1	1	1	0
669681	wPt-669681	NA	81.2655	100	95.699	0.265	0.843	1	1	1	1	0	1	1	0	1	1	-	1	1	1	1	1	1	1	0	1	0	1	1	0	1	1	1	1	1	0	1	1	1	0	1	1	1	1	1	1	1	0
732847	wPt-732847	NA	81.2558	100	96.774	0.247	0.856	1	1	1	1	0	1	1	0	1	1	0	1	1	1	1	1	1	0	1	1	1	1	1	1	-	1	1	1	1	1	1	1	1	1	1	1	1	1	1	1	1	1
666615	wPt-666615	NA	82.6937	100	98.925	0.243	0.859	1	1	1	1	0	1	1	0	1	1	0	1	1	1	1	1	1	0	1	1	1	1	1	1	-	1	1	1	1	1	1	1	1	1	1	1	1	1	1	1	1	1
798713	wPt-798713	NA	61.246	100	84.946	0.24	0.861	1	1	1	1	1	-	1	-	1	0	1	1	1	1	1	1	0	1	1	1	1	1	1	1	1	1	1	1	0	-	-	1	0	1	1	1	1	1	1	1	1	1
667844	wPt-667844	NA	73.2476	100	97.849	0.229	0.868	1	0	1	1	1	0	0	0	1	1	1	1	1	1	1	-	1	1	1	1	1	1	1	1	1	1	1	1	1	1	1	1	1	0	1	1	1	0	1	1	1	1
666095	wPt-666095	NA	78.2208	100	100	0.225	0.871	1	1	1	1	1	1	0	1	1	1	1	1	1	0	1	1	1	1	1	1	1	0	0	0	1	1	1	1	1	1	0	1	1	1	1	0	1	0	1	1	1	1
742587	wPt-742587	NA	75.5051	100	97.849	0.196	0.89	1	1	1	1	1	1	-	1	1	1	0	1	1	-	1	1	1	1	1	1	1	1	1	1	1	1	1	1	1	1	1	1	1	1	1	1	1	1	1	1	1	0
741164	wPt-741164	NA	76.5211	100	97.849	0.196	0.89	1	1	1	1	1	1	1	1	1	1	0	1	1	-	1	1	1	1	1	1	1	1	1	1	1	1	1	1	1	1	1	1	1	1	1	1	1	1	1	1	1	0
742189	wPt-742189	NA	75.3906	100	92.473	0.187	0.895	1	1	1	1	1	1	1	1	1	-	-	1	1	1	1	1	-	1	1	1	1	1	1	1	-	-	1	1	1	1	1	1	1	1	1	1	1	1	1	1	1	0
742323	wPt-742323	NA	77.6465	100	96.774	0.18	0.9	1	1	1	1	1	1	1	-	1	1	-	1	1	-	1	1	1	1	1	1	1	1	1	1	1	1	1	1	1	1	1	1	1	1	1	1	1	1	1	1	1	0
668266	wPt-668266	NA	63.2884	100	96.774	0.18	0.9	1	1	1	1	1	0	1	1	1	1	1	1	1	1	1	1	1	0	1	1	1	1	1	0	1	1	1	1	1	1	1	1	1	1	1	1	1	0	1	1	1	-
743645	wPt-743645	NA	85.4261	99.2308	96.774	0.18	0.9	0	0	1	1	1	1	1	1	1	1	1	1	1	1	0	1	1	1	1	1	1	1	1	1	1	1	1	-	1	0	1	1	1	1	0	1	1	1	1	1	1	1
745005	wPt-745005	NA	58.9078	99.0385	96.774	0.18	0.9	1	1	1	1	1	0	1	1	1	-	1	1	0	1	0	-	1	1	1	1	1	1	1	1	1	1	1	1	1	0	1	1	1	1	1	1	1	1	1	1	1	1
741596	wPt-741596	NA	82.8053	100	97.849	0.178	0.901	1	1	1	1	1	1	1	1	1	1	-	1	1	1	1	1	1	1	1	1	1	1	1	1	1	1	1	1	1	1	1	1	1	1	1	1	1	1	1	1	1	0
742025	wPt-742025	NA	78.4138	100	97.849	0.178	0.901	1	1	1	1	1	1	1	1	1	1	-	1	1	1	1	1	1	1	1	1	1	1	1	1	1	1	1	1	1	1	1	1	1	1	1	1	1	1	1	1	1	0
742368	wPt-742368	NA	75.9763	100	97.849	0.178	0.901	1	1	1	1	1	1	1	-	1	1	-	1	1	1	1	1	1	1	1	1	1	1	1	1	1	1	1	1	1	1	1	1	1	1	1	1	1	1	1	1	1	0
667328	wPt-667328	NA	82.2508	100	98.925	0.177	0.902	1	1	1	1	1	1	1	1	1	1	-	1	1	1	1	1	1	1	1	1	1	1	1	1	1	1	1	1	1	1	1	1	1	1	1	1	1	1	1	1	1	0
668064	wPt-668064	NA	78.7712	100	98.925	0.177	0.902	1	1	1	1	1	1	1	1	1	1	-	1	1	1	1	1	1	1	1	1	1	1	1	1	1	1	1	1	1	1	1	1	1	1	1	1	1	1	1	1	1	0
740739	wPt-740739	NA	78.9025	100	98.925	0.177	0.902	1	1	1	1	1	1	1	1	1	1	-	1	1	1	1	1	1	1	1	1	1	1	1	1	1	1	1	1	1	1	1	1	1	1	1	1	1	1	1	1	1	0
742717	wPt-742717	NA	65.2034	100	98.925	0.177	0.902	1	1	1	1	1	1	1	1	1	1	0	1	1	-	1	1	1	1	1	1	1	1	1	1	1	1	1	1	1	1	1	1	1	1	1	1	1	1	1	1	1	0
742396	wPt-742396	NA	80.9491	100	92.473	0.169	0.907	1	1	1	1	1	1	1	1	1	-	-	1	1	1	1	1	1	1	1	1	1	1	1	1	1	-	1	1	1	1	1	1	1	1	1	1	1	1	1	1	1	0
664421	wPt-664421	NA	66.6999	100	94.624	0.165	0.909	1	1	1	1	1	0	1	1	1	1	1	1	0	1	-	-	1	1	1	1	1	1	1	1	1	1	1	1	1	0	1	1	1	1	1	1	1	1	1	1	1	1
664193	wPt-664193	NA	64.6766	100	95.699	0.164	0.91	1	1	1	1	1	0	1	1	1	1	1	1	0	1	-	-	1	1	1	1	1	1	1	1	1	1	1	1	1	0	1	1	1	1	1	1	1	1	1	1	1	1
743708	wPt-743708	NA	60.1811	100	96.774	0.162	0.911	1	1	1	1	1	1	1	1	1	-	1	1	1	1	1	1	1	1	1	1	1	1	1	1	1	1	1	1	1	1	1	0	1	1	1	1	1	1	1	0	1	1
671808	wPt-671808	NA	77.4042	100	96.774	0.162	0.911	1	1	1	1	1	1	1	1	1	1	-	1	1	-	1	1	1	1	1	1	1	1	1	1	1	1	1	1	1	1	1	1	1	1	1	1	1	1	1	1	1	0
742154	wPt-742154	NA	81.2154	100	97.849	0.16	0.912	1	1	1	1	1	1	1	1	1	1	-	1	1	1	1	1	1	1	1	1	1	1	1	1	1	1	1	1	1	1	1	1	1	1	1	1	1	1	1	1	1	0
741921	wPt-741921	NA	83.2716	100	89.247	0.154	0.916	1	1	1	1	1	1	1	1	1	1	1	1	1	-	1	1	1	1	1	1	1	1	1	1	1	1	1	1	1	-	1	1	1	1	1	1	1	1	1	1	-	0
742445	wPt-742445	NA	79.6966	100	89.247	0.154	0.916	1	1	1	1	1	1	1	1	1	1	1	1	1	1	1	1	1	1	1	1	1	1	1	1	1	-	-	1	1	1	1	1	1	1	1	1	1	1	1	1	-	0
744843	wPt-744843	NA	60.19	100	95.699	0.145	0.921	1	1	-	1	1	1	1	1	1	1	1	-	1	1	1	1	1	0	1	1	1	1	1	0	1	1	1	1	1	0	1	1	1	1	1	1	1	1	1	1	1	1
663869	wPt-663869	NA	67.253	98.4615	95.699	0.145	0.921	1	1	1	1	1	1	1	1	1	1	1	1	1	1	1	1	1	0	1	1	1	1	1	0	1	1	1	1	1	1	1	1	1	1	1	1	1	1	-	1	1	1
667978	wPt-667978	NA	62.5735	100	98.925	0.141	0.924	1	1	1	1	1	1	1	1	1	1	1	1	1	0	1	1	1	1	1	1	1	1	1	1	1	1	1	1	1	0	1	1	1	1	1	1	1	1	1	1	1	1
381611	wPt-2452	NA	62.826	100	97.849	0.123	0.934	1	1	1	1	-	1	1	1	1	0	1	1	1	1	1	0	1	1	1	1	1	1	1	1	1	1	1	1	1	1	1	1	1	1	1	1	1	1	1	1	1	1
743412	wPt-743412	NA	60.1227	98.0769	98.925	0.122	0.935	1	1	1	1	1	1	1	1	1	1	1	0	1	1	1	1	1	1	1	1	1	1	1	1	1	0	1	1	1	1	1	1	1	1	1	1	1	1	1	1	1	1
669512	wPt-669512	NA	73.7327	100	88.172	0.115	0.939	1	1	1	-	1	-	-	1	1	1	-	1	1	-	1	-	1	1	1	1	1	1	1	1	1	1	1	-	1	0	1	1	1	1	1	1	1	1	1	1	1	1
741979	wPt-741979	NA	62.8165	100	94.624	0.107	0.943	1	1	1	1	1	1	0	0	-	1	1	1	1	1	1	1	1	1	1	1	0	1	1	0	1	1	1	1	1	0	1	1	1	1	1	1	1	1	1	1	1	1
733655	wPt-733655	NA	63.9895	100	97.849	0.104	0.945	1	1	1	1	1	1	-	1	1	1	1	1	1	1	1	1	1	1	0	1	1	1	1	1	1	1	1	1	1	-	1	1	1	1	1	1	1	1	1	1	1	1
741390	wPt-741390	NA	58.428	100	100	0.102	0.946	1	1	1	1	1	0	0	0	1	1	1	1	1	1	1	1	1	1	0	1	1	1	1	1	1	1	1	1	1	1	1	1	1	1	1	1	1	1	1	1	1	1
664290	wPt-664290	NA	67.5143	98.3974	98.925	0.103	0.946	1	1	1	1	1	1	1	1	1	1	1	1	1	0	1	1	1	1	1	1	1	1	1	1	1	1	1	1	1	0	1	1	1	1	1	1	1	1	1	1	1	1
741302	wPt-741302	NA	78.6356	100	93.548	0.088	0.954	1	1	1	1	1	1	1	1	1	1	1	1	1	0	1	1	1	1	1	1	1	1	1	1	1	1	1	1	1	0	1	-	1	1	1	1	1	1	1	1	1	1
740892	wPt-740892	NA	63.322	100	94.624	0.087	0.955	1	1	1	1	1	1	1	1	1	-	1	0	1	1	1	1	1	1	1	0	1	1	1	1	-	1	-	1	1	1	1	1	1	1	1	1	1	1	1	1	1	1
743670	wPt-743670	NA	57.877	100	94.624	0.087	0.955	1	1	1	1	1	1	1	0	1	1	1	1	1	1	1	1	1	1	1	0	1	1	1	1	1	1	1	1	1	0	1	1	1	1	1	1	1	1	1	1	1	1
732370	wPt-732370	NA	61.0178	100	95.699	0.086	0.955	1	1	1	1	1	-	1	1	1	1	1	1	1	0	1	1	1	1	1	1	1	1	1	-	1	1	1	1	1	0	1	1	1	1	1	1	1	1	1	1	1	1
667868	wPt-667868	NA	68.3716	100	96.774	0.085	0.956	1	1	1	1	-	1	-	1	1	1	1	1	1	1	1	1	1	1	1	1	1	1	1	1	1	1	1	1	1	0	1	1	1	1	1	1	1	1	1	1	1	1
730082	wPt-730082	NA	60.3352	100	96.774	0.085	0.956	1	1	1	-	1	1	1	1	1	1	1	1	1	1	1	1	1	1	1	1	1	1	1	-	1	1	1	1	1	0	1	1	1	0	1	1	1	1	1	1	1	1
666156	wPt-666156	NA	67.67	98.4615	96.774	0.085	0.956	1	1	1	1	1	1	1	1	1	1	0	1	1	1	1	1	-	1	1	1	1	1	1	1	-	1	1	1	1	1	1	1	1	1	1	1	0	1	1	1	1	1
671951	wPt-671951	NA	66.3654	100	98.925	0.083	0.957	1	1	1	1	1	1	1	-	1	1	1	1	1	1	1	1	1	1	1	1	1	1	1	1	1	1	1	1	1	0	1	1	1	0	1	1	1	1	1	1	1	1
349457	tPt-1661	NA	63.2919	99.0385	98.925	0.083	0.957	1	1	1	1	1	1	1	1	1	0	1	1	1	1	1	1	1	1	1	1	1	1	-	1	1	1	1	1	1	1	1	1	1	1	1	1	1	1	1	1	1	1
741006	wPt-741006	NA	63.6956	100	94.624	0.066	0.966	1	1	1	1	1	1	0	1	1	-	1	1	1	1	1	1	1	1	0	1	1	1	1	1	1	1	1	1	1	0	1	1	1	1	1	1	1	1	1	1	1	1
731608	wPt-731608	NA	69.1516	100	97.849	0.064	0.967	1	1	1	1	1	1	-	1	1	1	1	1	1	1	1	1	1	1	1	1	1	1	1	1	1	1	1	1	1	0	1	1	1	1	1	1	1	1	1	1	1	1
742533	wPt-742533	NA	63.818	100	97.849	0.064	0.967	1	1	1	1	1	1	0	1	1	1	1	1	1	1	1	1	1	1	0	1	1	1	1	1	1	1	1	1	1	0	1	1	1	1	1	1	1	1	1	1	1	1
376201	wPt-6887	NA	55.062	100	97.849	0.064	0.967	1	1	1	1	1	1	1	1	1	1	1	1	1	1	1	1	1	0	1	1	1	1	1	0	1	1	1	1	1	0	1	1	1	1	1	1	1	1	1	1	1	1
741050	wPt-741050	NA	55.35	100	97.849	0.064	0.967	1	1	1	1	1	1	0	1	1	1	-	1	1	1	1	1	1	1	0	1	1	1	1	1	1	1	1	1	1	0	1	1	1	1	1	1	1	1	1	1	1	1
742033	wPt-742033	NA	58.579	100	97.849	0.064	0.967	1	1	1	1	1	1	0	1	1	1	1	1	1	1	1	1	1	1	0	1	1	1	1	1	1	1	1	1	1	0	1	1	1	1	1	1	1	1	1	1	1	1
740663	wPt-740663	NA	55.956	100	96.774	0.064	0.967	1	1	1	1	1	1	0	1	1	1	-	1	1	-	1	1	1	1	0	1	1	1	1	1	1	1	1	1	1	0	1	1	1	1	1	1	1	1	1	1	1	1
741684	wPt-741684	NA	68.078	100	100	0.062	0.968	1	1	1	1	1	1	0	1	1	1	1	1	1	1	1	1	1	1	0	1	1	1	1	1	1	1	1	1	1	0	1	1	1	1	1	1	1	1	1	1	1	1
731887	wPt-731887	NA	55.319	100	88.172	0.048	0.976	1	-	1	1	1	1	1	1	1	-	1	1	1	-	1	1	1	1	1	1	1	1	1	1	1	1	1	1	1	0	1	1	1	1	1	1	1	1	1	1	-	1
731553	wPt-731553	NA	49.352	100	100	0.021	0.989	1	1	1	1	1	1	1	1	1	1	1	1	1	1	1	1	1	1	0	1	1	1	1	1	1	1	1	1	1	1	1	1	1	1	1	1	1	1	1	1	1	1
741698	wPt-741698	NA	64.5549	99.2308	98.925	0.022	0.989	-	1	1	1	1	1	1	1	1	1	1	1	1	1	1	1	1	1	0	1	1	1	1	1	1	1	1	1	1	1	1	1	1	1	1	1	1	1	1	1	1	1
[truncated: 51 more columns]
